# Supplementary material for: PsyCoP – A Platform for Systematic Semi-Automated Behavioral and Cognitive Profiling Reveals Gene and Environment Dependent Impairments of Tcf4 Transgenic Mice Subjected to Social Defeat
Source: Front Behav Neurosci. 2021 Jan 14;14:618180. doi: 10.3389/fnbeh.2020.618180 (PMC7841301; doi:10.3389/fnbeh.2020.618180)
Supplement: Supplementary file 5 [file Table_1.XLSX]

## Sheet: Descriptive Stats
RFID	Genotype	Environment	DOB	Wean Date	Age at Start (d)	Group SD Age Start (d)	Overall SD Age Start (d)	DOD Notice	Age at Death (d)	Sacrifice Reason	Exclusion Criterion
900200000102421	wt	ns	2018-02-01	2018-02-22	41	3.16452	3.54053	complete
900200000101540	wt	ns	2018-02-01	2018-02-22	41	3.16452	3.54053	complete
900200000099976	wt	ns	2018-02-01	2018-02-22	41	3.16452	3.54053	complete
900200000099672	wt	ns	2018-02-01	2018-02-22	41	3.16452	3.54053	complete
900200000098770	wt	ns	2018-02-01	2018-02-22	41	3.16452	3.54053	complete
900200000101172	wt	ns	2018-02-03	2018-02-27	39	1.16452	1.54053	complete
900200000099888	wt	ns	2018-02-03	2018-02-27	39	1.16452	1.54053	complete
900200000098379	wt	ns	2018-02-03	2018-02-27	39	1.16452	1.54053	complete
900200000100599	wt	ns	2018-02-10	2018-03-05	32	-5.83548	-5.45947	complete
900200000099096	wt	ns	2018-02-10	2018-03-05	32	-5.83548	-5.45947	complete
900200000098707	wt	ns	2018-02-11	2018-03-05	31	-6.83548	-6.45947	complete
900200000101231	wt	ns	2018-02-11	2018-03-05	31	-6.83548	-6.45947	complete
900200000103158	wt	ns	2018-02-01	2018-02-22	41	3.16452	3.54053	† 16.05.2018	104	injured	humane endpoint (pain suffering)
900200000099243	wt	ns	2018-02-01	2018-02-22	41	3.16452	3.54053	† 04.05.2018	92	injured	humane endpoint (pain suffering)
900200000101848	wt	ns	2018-02-01	2018-02-22	41	3.16452	3.54053	† 01.06.2018	120	injured	humane endpoint (pain suffering)
972273000499790	wt	sd	2018-04-16	2018-05-07	31	-4.40999	-6.45947	complete
900200000100725	wt	sd	2018-04-08	2018-05-02	39	3.59001	1.54053	complete
972273000500830	wt	sd	2018-04-08	2018-05-02	39	3.59001	1.54053	complete
972273000500334	wt	sd	2018-04-08	2018-05-02	39	3.59001	1.54053	complete
900200000101314	wt	sd	2018-04-08	2018-05-02	39	3.59001	1.54053	complete
900200000072146	wt	sd	2018-04-08	2018-05-02	39	3.59001	1.54053	complete
972273000499233	wt	sd	2018-04-09	2018-05-02	38	2.59001	0.540525	complete
900200000069654	wt	sd	2018-04-09	2018-05-02	38	2.59001	0.540525	complete
900200000064799	wt	sd	2018-04-09	2018-05-02	38	2.59001	0.540525	complete
900200000069722	wt	sd	2018-04-09	2018-05-02	38	2.59001	0.540525	complete
900200000066341	wt	sd	2018-04-09	2018-05-02	38	2.59001	0.540525	complete
900200000072023	wt	sd	2018-04-15	2018-05-07	32	-3.40999	-5.45947	complete
972273000500193	wt	sd	2018-04-15	2018-05-07	32	-3.40999	-5.45947	complete
900200000099037	wt	sd	2018-04-15	2018-05-07	32	-3.40999	-5.45947	complete
900200000064438	wt	sd	2018-04-16	2018-05-07	31	-4.40999	-6.45947	complete
900200000069500	wt	sd	2018-04-16	2018-05-07	31	-4.40999	-6.45947	complete
900200000100302	wt	sd	2018-04-16	2018-05-07	31	-4.40999	-6.45947	† 03.09.2018	140	-	death of unclear cause
900200000098437	tg	ns	2018-02-01	2018-02-22	41	2.70888	3.54053	complete
900200000100541	tg	ns	2018-02-01	2018-02-22	41	2.70888	3.54053	complete
900200000098511	tg	ns	2018-02-01	2018-02-22	41	2.70888	3.54053	complete
900200000100375	tg	ns	2018-02-01	2018-02-22	41	2.70888	3.54053	complete
900200000099473	tg	ns	2018-02-01	2018-02-22	41	2.70888	3.54053	complete
900200000101678	tg	ns	2018-02-01	2018-02-22	41	2.70888	3.54053	complete
900200000099765	tg	ns	2018-02-03	2018-02-27	39	0.708876	1.54053	complete
900200000098674	tg	ns	2018-02-03	2018-02-27	39	0.708876	1.54053	complete
900200000102009	tg	ns	2018-02-10	2018-03-05	32	-6.29112	-5.45947	complete
900200000098786	tg	ns	2018-02-10	2018-03-05	32	-6.29112	-5.45947	complete
900200000099229	tg	ns	2018-02-11	2018-03-05	31	-7.29112	-6.45947	complete
900200000099777	tg	ns	2018-02-03	2018-02-27	39	0.708876	1.54053	† 24.05.2018	110	injured	humane endpoint (pain suffering)
900200000102012	tg	ns	2018-02-01	2018-02-22	41	2.70888	3.54053	† 22.05.2018	110	injured	humane endpoint (pain suffering)
900200000099040	tg	ns	2018-02-03	2018-02-27	39	0.708876	1.54053	† 11.06.2018	128	injured	humane endpoint (pain suffering)
900200000098510	tg	ns	2018-02-03	2018-02-27	39	0.708876	1.54053	† 07.05.2018	93	injured	humane endpoint (pain suffering)
972273000499664	tg	sd	2018-04-08	2018-05-02	39	0.473825	1.54053	complete
972273000497713	tg	sd	2018-04-08	2018-05-02	39	0.473825	1.54053	complete
900200000068512	tg	sd	2018-04-08	2018-05-02	39	0.473825	1.54053	complete
900200000067229	tg	sd	2018-04-08	2018-05-02	39	0.473825	1.54053	complete
900200000067060	tg	sd	2018-04-08	2018-05-02	39	0.473825	1.54053	complete
972273000500179	tg	sd	2018-04-08	2018-05-02	39	0.473825	1.54053	complete
900200000065167	tg	sd	2018-04-08	2018-05-02	39	0.473825	1.54053	complete
900200000068533	tg	sd	2018-04-08	2018-05-02	39	0.473825	1.54053	complete
900200000069502	tg	sd	2018-04-08	2018-05-02	39	0.473825	1.54053	complete
900200000068816	tg	sd	2018-04-09	2018-05-02	38	-0.526175	0.540525	complete
972273000499102	tg	sd	2018-04-09	2018-05-02	38	-0.526175	0.540525	complete
900200000068373	tg	sd	2018-04-09	2018-05-02	38	-0.526175	0.540525	complete
900200000069530	tg	sd	2018-04-09	2018-05-02	38	-0.526175	0.540525	complete
900200000069912	tg	sd	2018-04-09	2018-05-02	38	-0.526175	0.540525	complete
972273000500882	tg	sd	2018-04-09	2018-05-02	38	-0.526175	0.540525	complete
900200000064398	tg	sd	2018-04-09	2018-05-02	38	-0.526175	0.540525	complete
900200000070142	tg	sd	2018-04-09	2018-05-02	38	-0.526175	0.540525	complete
