# Supplementary material for: PsyCoP – A Platform for Systematic Semi-Automated Behavioral and Cognitive Profiling Reveals Gene and Environment Dependent Impairments of Tcf4 Transgenic Mice Subjected to Social Defeat
Source: Front Behav Neurosci. 2021 Jan 14;14:618180. doi: 10.3389/fnbeh.2020.618180 (PMC7841301; doi:10.3389/fnbeh.2020.618180)
Supplement: Supplementary file 6 [file Table_2.XLSX]

## Sheet: Raw Data all
Animal	Genotype	Environmental	Meanspeed	Center	Rotations	Choices	Alternations	Activity	Nocturnal	PlacePref	ReversalLearn	SerialLearn	SucPref	Baseline	inhibition70	inhibition75	inhibition80	Timeimmobile	FreezeBase	Context	Cue
Timepoint (weeks)	-	-	9	9	9	9	9	9-10	9-10	10	10	11	11	12-13	12-13	12-13	12-13	12-13	14	14	14
RFID	-	-	(m/s)	(sec)	(counts/m)	(count)	(percentage)	(visits/h)	(score)	(score)	(trials needed)	(trials needed)	(score)	(AU)	(ratio)	(ratio)	(ratio)	(sec)	(sec)	(sec)	(sec)
900200000064398	tg	sd	0.051	224.6	1.07422	46	52.2727	9.5221	0.268067	0.133163	576	1253	0.965318	64.25	0.513619	0.844358	0.766537	142.1	0	11,7	28,1
900200000064438	wt	sd	0.031	149.1	0.810285	36	52.9412	9.17048	0.00440823	0.0452675	110	859	0.06	154.9	0.715139	0.853131	0.887024	211.3	1,7	58,2	78,5
900200000064799	wt	sd	0.041	279.7	0.924214	59	49.1228	8.16794	0.39081	-0.0343195	219	1293.5	0.602273	144	0.775	0.890278	0.883333	115	10,7	29,4	43,1
900200000065167	tg	sd	0.029	195.4	1.03359	46	61.3636	11.6467	0.337832	0.337243	78	208	0.535088	NA	NA	NA	NA	245.4	8,4	24,4	38,2
900200000067060	tg	sd	0.05	326.2	1.09598	54	59.6154	6.84694	0.320359	0.551257	409	740	0.104478	150.9	0.280981	0.520212	0.623095	229.3	3,1	5,8	17,6
900200000067229	tg	sd	0.065	126.4	0.874733	58	42.8571	8.43079	0.0902118	-0.257066	330	1167	0.0875	22	0.0252525	0.204545	0.393939	238.1	3,2	18,7	6,1
900200000068373	tg	sd	0.085	332.8	0.726544	44	50	8.54028	0.435759	0.24911	85	958.5	0.966216	46	-0.241546	0.548913	0.242754	211	0	6,1	3,3
900200000068512	tg	sd	0.047	237	0.891806	44	47.619	8.30496	0.331985	0.439694	433	1177	0.202381	47.5	0.562105	0.584211	0.583158	200.2	0	36,7	34,1
900200000068533	tg	sd	0.07	358.9	0.902956	53	49.0196	7.18064	0.33487	0.613907	358	1397	0.372093	61.5	0.442276	0.45935	NA	121.3	8,7	5,4	18,9
900200000068816	tg	sd	0.061	148	0.823316	44	57.1429	9.73539	0.370922	-0.468288	89	2421	0.360825	38.1	0.422572	0.580052	0.585302	189.1	4,7	16,2	26,7
900200000069500	wt	sd	0.034	177.9	0.845603	45	44.186	9.19271	0.358728	0.134734	29	1374	0.557522	149.4	0.320616	0.593039	0.53012	200.5	10,1	23,6	31,6
900200000069502	tg	sd	0.062	212.2	0.812568	61	42.3729	7.59183	0.491278	0.357349	257	877.5	0.395604	51.4	0.430934	0.450389	0.683852	322	1,9	5,5	13
900200000069530	tg	sd	0.068	265.2	0.855307	60	55.1724	10.1991	0.238573	0.219653	437	1484.5	1	24.7143	0.0963391	0.433526	0.271676	169.7	1,7	5,6	6,8
900200000069654	wt	sd	0.051	395.5	1.04705	56	40.7407	7.44086	0.532325	0.269329	363	934	0.574074	101.6	0.824803	0.819554	0.826772	130.9	3,1	77,3	43,4
900200000069722	wt	sd	0.056	349.3	1.03612	56	48.1481	5.91648	0.537924	0.480384	29	138	0.891892	205.5	0.893485	0.912409	0.935118	130.2	4,3	22,1	27
900200000069912	tg	sd	0.062	306.4	0.887335	77	44	9.41232	0.345915	0.756	88	1296.5	0.993902	82.1	0.613886	0.604141	0.774665	98.6	0	12,2	14,6
900200000070142	tg	sd	0.031	318.6	1.06615	34	46.875	8.78843	0.317838	0.593301	35	1052.5	0.982456	139.1	0.442447	0.415289	0.659717	48	6,4	17,2	9,8
900200000072023	wt	sd	0.07	260.6	0.69046	54	51.9231	9.18617	0.373331	-0.0848806	112	609	0.327869	119.2	0.224832	0.823826	0.857383	121.4	3,4	7,8	46,1
900200000072146	wt	sd	0.057	269	0.819672	35	54.5455	10.7542	0.317467	0.555244	146	372	0.975104	53.6	0.400912	0.568823	0.645522	170.7	0,6	83,6	87,3
900200000098379	wt	ns	0.043	318.2	1.12538	47	40	8.82326	0.667267	0.31295	65	334.5	0.811429	113.8	0.722571	0.86819	0.890158	167.5	3,6	84,7	91,9
900200000098437	tg	ns	0.036	222	1.07517	32	56.6667	9.99563	0.255573	-0.0376749	115	192	0.948936	44.1	0.0136054	0.580499	0.471979	204.4	8,7	87,2	78,2
900200000098510	tg	ns	0.029	224.1	0.984537	31	55.1724	4.84194	0.522196	-0.0245399	NA	NA	NA	NA	NA	NA	NA	NA	NA	NA	NA
900200000098511	tg	ns	0.019	254.1	1.79641	21	NA	10.0286	0.297423	0.130233	38	252.5	0.819149	50.9	0.483301	0.473914	0.626719	154.6	0,9	57,5	46,3
900200000098674	tg	ns	0.018	369.4	1.27737	39	35.1351	8.6376	0.59555	0.338781	39	223.5	0.790123	38.7	0.21447	0.560724	0.709302	228.8	12	67	84,6
900200000098707	wt	ns	0.045	236.4	1.03264	29	70.3704	12.5007	0.315336	0.686275	100	424.5	0.813253	61.1	0.620295	0.754501	0.745148	225.8	6,5	109,8	106,7
900200000098770	wt	ns	0.03	88.3	1.14955	28	61.5385	7.21387	0.252105	0.763134	120	344	0.884298	43.5556	0.510204	0.609694	0.568367	206.4	7,6	50,7	44,3
900200000098786	tg	ns	0.047	289.7	0.847278	50	45.8333	11.0592	0.213565	0.0163447	85	200.5	0.828685	47	0.579196	0.510638	0.58156	210.3	3,7	15,8	34,7
900200000099037	wt	sd	0.046	260.9	0.972097	38	47.2222	6.63903	0.461225	0.731429	35	164.5	1	63.6	0.737945	0.595126	0.685535	127.3	3,6	51,2	62,2
900200000099040	tg	ns	0.05	57.3	0.96071	38	55.5556	6.07286	0.245926	0.402802	56	246	0.934426	18.8	0.113475	-0.223404	0.113475	144.6	26,2	57,1	14,1
900200000099096	wt	ns	0.039	226.6	1.27768	37	31.4286	13.6043	0.0623846	0.165765	76	194	0.798165	89.9	0.591769	0.809312	0.844271	237.5	2,3	70,5	63,2
900200000099229	tg	ns	0.029	76.1	1.13482	29	37.037	12.8741	0.558454	0.888988	215	345.5	0.593985	59	0.638983	0.559322	0.731638	141.2	3,1	88,6	95
900200000099243	wt	ns	0.039	217.5	1.19673	55	41.5094	6.05642	0.391534	NA	NA	NA	NA	NA	NA	NA	NA	NA	NA	NA	NA
900200000099473	tg	ns	0.061	114.9	0.986815	61	49.1525	15.1782	0.395933	0.657721	52	227	0.939271	22.3333	0.164179	-0.0186567	0.227612	234.9	1	30	54
900200000099672	wt	ns	0.055	154.9	NA	26	58.3333	10.2895	0.485456	0.794118	150	378	0.909091	174.8	0.385011	0.785469	0.914188	211.5	0,6	79,9	92,7
900200000099765	tg	ns	0.029	64.7	1.19679	35	54.5455	9.57833	0.39223	-0.116476	98	535	0.788235	24.4444	-0.0159091	0.202273	0.25	168.3	0,6	18,4	48,3
900200000099777	tg	ns	0.039	123.5	0.990397	43	46.3415	5.82146	0.201057	0.861823	66	454.5	0.86	NA	NA	NA	NA	NA	NA	NA	NA
900200000099888	wt	ns	0.046	173.3	1.18897	28	57.6923	9.45824	0.659479	0.237079	53	340	0.758065	173.7	0.577816	0.913644	0.913644	199.1	1,7	78,5	85,8
900200000099976	wt	ns	0.063	207.6	0.789785	47	53.3333	11.3119	0.532588	0.701323	26	487	0.839779	31.375	0.500664	0.219124	0.521912	248.7	0,6	91,8	39,6
900200000100302	wt	sd	0.047	295.3	0.787937	38	55.5556	11.9904	0.260667	0.647261	71	203.5	0.918919	43.5	0.571839	0.655172	0.770115	234.6	6	42,6	47,3
900200000100375	tg	ns	0.027	94.5	1.23472	31	51.7241	13.0749	0.424687	0.540445	58	924.5	0.956311	31.4	0.159236	0.291401	0.490446	200.3	7	96,3	57,8
900200000100541	tg	ns	0.038	144.3	1.12989	41	43.5897	14.5696	0.15509	0.206186	88	308.5	0.89441	115.6	0.610727	0.739403	0.877451	237.8	3,8	91,5	41,3
900200000100599	wt	ns	0.068	189.6	0.782358	38	52.7778	11.276	0.359067	0.221167	35	256.5	0.825	127.5	0.589804	0.620044	0.745658	183.6	6,4	46,5	65,6
900200000100725	wt	sd	0.056	178.8	0.681401	56	51.8519	7.34921	0.375611	0.642276	24	152.5	0.949686	156.7	0.579451	0.823867	0.880026	83.5	13	57,4	53
900200000101172	wt	ns	0.038	187.1	0.964658	35	57.5758	8.73298	0.344644	0.556944	38	210	0.853659	162	0.523457	0.859877	0.907407	310.3	3,9	81,1	70,1
900200000101231	wt	ns	0.034	92.2	0.982898	41	35.8974	14.0279	0.439151	0.401709	93	468.5	0.908333	285.2	0.417952	0.696353	0.825736	205.2	14,1	97,4	94,8
900200000101314	wt	sd	0.048	308.1	1.07732	37	45.7143	7.23465	0.390987	0.288783	300	628	0.948148	63.2	0.609177	0.671238	0.775844	358	3,1	33,3	82,3
900200000101540	wt	ns	0.043	86.5	0.883053	37	31.4286	11.8576	0.462541	0.640777	66	429	0.973154	127	0.534646	0.729134	0.778403	206.3	2,5	50,5	60
900200000101678	tg	ns	0.037	121.5	1.08592	29	44.4444	6.24531	0.190819	0.26211	26	600.5	0.914634	79.8889	0.156328	0.565021	0.753825	162.5	5,3	21,3	18,7
900200000101848	wt	ns	0.037	198.9	0.907482	33	54.8387	6.51898	0.532499	0.648377	19	291.5	0.849462	166.5	0.661862	0.843177	0.87988	210.3	NA	NA	NA
900200000102009	tg	ns	0.029	324.4	1.19644	23	47.619	11.0698	0.739083	0.0591966	45	384.5	0.684211	212.9	0.613903	0.879051	0.930215	136.7	0	52,4	70,1
900200000102012	tg	ns	0.02	63.6	1.26369	25	56.5217	7.74604	0.205412	0.280657	28	343	0.76087	NA	NA	NA	NA	NA	NA	NA	NA
900200000102421	wt	ns	0.028	129.6	1.35549	20	61.1111	13.1687	0.289183	0.724897	73	193	0.951557	76.4444	0.0413206	0.504542	0.699128	166.1	10	82,1	91,1
900200000103158	wt	ns	0.033	38.6	1.24956	44	66.6667	9.32827	0.680068	0.251758	163	271.5	NA	NA	NA	NA	NA	NA	NA	NA	NA
972273000497713	tg	sd	0.088	258.2	0.757877	75	50.6849	7.86655	0.667927	0.450797	42	1330	0.648649	116.2	0.712565	0.751386	0.675436	132.1	0,9	12,2	7,2
972273000499102	tg	sd	0.047	221.4	0.963322	33	61.2903	8.15268	0.434386	0.359116	391	1247	0.444444	53.1	0.514543	0.61629	0.666398	205.1	2,8	30,7	45,6
972273000499233	wt	sd	0.051	303.2	0.843444	69	35.8209	10.1819	0.292338	0.480769	18	665.5	0.487179	85.9	0.706636	0.737236	0.805006	144.5	1,1	19	48,8
972273000499664	tg	sd	0.059	140.5	0.848656	60	44.8276	6.40318	0.29758	-0.230769	41	61	0.220588	51.8	-0.0521236	0.476619	0.48428	172.3	2,5	16,7	3,9
972273000499790	wt	sd	0.036	309.8	0.869207	37	57.1429	9.82708	0.323434	-0.0735294	105	1111	0.536842	135.8	0.729013	0.859036	0.842906	221.6	10,2	40,9	57,5
972273000500179	tg	sd	0.052	324.9	0.953198	72	48.5714	12.2576	0.344221	-0.0298364	344	1183.5	0.416667	59.1111	0.431156	0.68703	0.585526	160.5	6,6	13	12,7
972273000500193	wt	sd	0.046	127.5	0.717437	52	42	10.1858	0.49367	0.344	324	825	0.461538	38.2	0.312827	0.572426	0.52007	181.3	0,7	45,6	66,9
972273000500334	wt	sd	0.039	201.5	1.11488	53	62.7451	9.73436	0.246185	-0.148489	213	1098	0.577465	134	0.615257	0.812604	0.871269	208.1	3	15	34,3
972273000500830	wt	sd	0.046	252.4	0.910913	56	44.4444	9.88373	0.423605	0.185505	15	834	0.0545455	122.111	0.559418	0.735896	0.719108	178	1,5	40,7	49,1
972273000500882	tg	sd	0.041	448.1	1.08556	46	38.6364	10.0403	0.38542	0.516896	66	743.5	0.674699	164.5	0.824316	0.858156	0.918946	181.9	0,5	53,1	68,3

## Sheet: Scaled Data all
Animal	Meanspeed	Rotations	Center	Context	Cue	FreezeBase	Timeimmobile	Baseline	inhibition70	inhibition75	inhibition80	SucPref	PlacePref	ReversalLearn	Activity	Nocturnal	SerialLearn	Choices	Alternations
900200000064398	0.363546	0.398183	0.0844797	-1.09923	-0.731838	-0.983533	-0.833897	-0.502131	0.229187	0.982465	0.409351	0.96704	-0.652263	3.3263	0.0351478	-0.722653	1.28367	0.168692	0.289025
900200000064438	-0.979762	-0.972651	-0.724027	0.451665	1.07982	-0.616413	0.431722	1.06162	1.03384	1.02074	1.01273	-2.37095	-0.939564	-0.191574	-0.11588	-2.49469	0.443357	-0.585038	0.36854
900200000064799	-0.308108	-0.380918	0.674529	-0.508891	-0.192655	1.32716	-1.32954	0.873587	1.27285	1.18279	0.994253	-0.371542	-1.19971	0.631277	-0.546495	0.102291	1.37005	1.14854	-0.0856709
900200000065167	-1.11409	0.187172	-0.228214	-0.675654	-0.368788	0.830471	1.05539	NA	NA	NA	NA	-0.61926	0.0148111	-0.433145	0.947711	-0.253766	-0.945085	0.168692	1.37043
900200000067060	0.296381	0.511216	1.17248	-1.29601	-1.10927	-0.314079	0.760929	0.992615	-0.699711	-0.431595	-0.308991	-2.20696	0.714353	2.0656	-1.11389	-0.371202	0.189555	0.771676	1.16246
900200000067229	1.30386	-0.637917	-0.967114	-0.865765	-1.52264	-0.292484	0.921874	-1.23096	-1.72081	-1.80866	-1.45657	-2.26956	-1.92779	1.46923	-0.433594	-1.91801	1.10025	1.07317	-0.830997
900200000068373	2.64717	-1.40759	1.24316	-1.28601	-1.62329	-0.983533	0.426235	-0.816951	-2.7861	-0.306389	-2.21369	0.970353	-0.273268	-0.380301	-0.386565	0.404393	0.655569	0.0179459	0.0186747
900200000068512	0.0948845	-0.549243	0.217268	-0.265417	-0.516165	-0.983533	0.228711	-0.791075	0.422789	-0.152407	-0.50899	-1.84598	0.349688	2.24678	-0.487639	-0.293065	1.12158	0.0179459	-0.264549
900200000068533	1.63969	-0.491331	1.52266	-1.30935	-1.06254	0.895257	-1.21431	-0.54957	-0.0556751	-0.697102	NA	-1.22024	0.919134	1.6806	-0.97056	-0.273676	1.59079	0.696303	-0.0979469
900200000068816	1.0352	-0.904969	-0.735807	-0.949146	-0.782161	0.0314458	0.0256996	-0.953229	-0.134352	-0.170546	-0.498253	-1.26178	-2.61821	-0.350105	0.126764	-0.0313716	3.77476	0.0179459	0.868346
900200000069500	-0.778266	-0.789216	-0.415616	-0.702337	-0.606028	1.19759	0.234197	0.96674	-0.541453	-0.113894	-0.774595	-0.536542	-0.647126	-0.80305	-0.10633	-0.113329	1.54174	0.0933189	-0.672918
900200000069502	1.10237	-0.960796	-0.0483081	-1.30602	-1.27461	-0.573222	2.45635	-0.723798	-0.100965	-0.736192	-0.00472506	-1.13355	0.0805288	0.918143	-0.793947	0.777533	0.482813	1.29929	-0.888602
900200000069530	1.50536	-0.738816	0.519253	-1.30268	-1.49748	-0.616413	-0.329112	-1.18414	-1.43697	-0.809756	-2.06885	1.09492	-0.369553	2.27698	0.32593	-0.920878	1.77741	1.22391	0.633954
900200000069654	0.363546	0.257083	1.9146	1.0887	-0.181872	-0.314079	-1.03874	0.142171	1.47171	0.874259	0.710999	-0.475513	-0.20718	1.71835	-0.858792	1.0534	0.603315	0.922422	-1.08275
900200000069722	0.699373	0.200283	1.41985	-0.752366	-0.771378	-0.0549354	-1.05154	1.93449	1.74595	1.27933	1.25358	0.696312	0.48269	-0.80305	-1.51355	1.09104	-1.09438	0.922422	-0.201611
900200000069912	1.10237	-0.572463	0.960451	-1.08256	-1.2171	-0.983533	-1.62948	-0.194212	0.629542	-0.0654606	0.450055	1.07243	1.38359	-0.357654	-0.0120054	-0.199442	1.37645	2.50525	-0.695049
900200000070142	-0.979762	0.356301	1.0911	-0.915794	-1.38964	0.398566	-2.55492	0.789061	-0.0549921	-0.889314	-0.12559	1.03023	0.851782	-0.757755	-0.279979	-0.388144	0.85605	-0.735784	-0.353057
900200000072023	1.63969	-1.59501	0.469993	-1.22931	-0.0848188	-0.249293	-1.21248	0.445778	-0.923906	0.892894	0.864295	-1.3833	-1.36498	-0.176475	-0.10914	-0.0151818	-0.0898391	0.771676	0.247432
900200000072146	0.766538	-0.923896	0.559946	1.29882	1.39614	-0.853961	-0.310823	-0.685848	-0.220838	-0.219536	-0.196676	1.00312	0.727384	0.0801936	0.564346	-0.39064	-0.595309	-0.660411	0.559375
900200000098379	-0.173777	0.663925	1.08681	1.33551	1.56149	-0.206102	-0.369349	0.352626	1.06351	1.08643	1.02843	0.399636	-0.0645974	-0.531283	-0.26502	1.96034	-0.675288	0.244065	-1.17087
900200000098437	-0.643935	0.403115	0.0566371	1.41889	1.06903	0.895257	0.305526	-0.849726	-1.76731	-0.168599	-1.06576	0.906639	-1.21068	-0.153828	0.238543	-0.806625	-0.97921	-0.88653	0.811702
900200000098510	-1.11409	-0.0676112	0.0791254	NA	NA	NA	NA	NA	NA	NA	NA	NA	-1.16774	NA	-1.97509	0.98533	NA	-0.961903	0.633954
900200000098511	-1.78575	4.14913	0.400386	0.428318	-0.0776297	-0.789175	-0.605281	-0.732424	0.10813	-0.633566	-0.290841	0.428101	-0.661841	-0.735108	0.252715	-0.525352	-0.850176	-1.71563	NA
900200000098674	-1.85291	1.45333	1.6351	0.745168	1.29908	1.6079	0.751784	-0.942878	-0.965281	-0.254867	0.122726	0.321082	0.0198358	-0.727559	-0.344765	1.47834	-0.912027	-0.358919	-1.74956
900200000098707	-0.0394463	0.182223	0.210842	2.17266	2.09348	0.420161	0.696916	-0.55647	0.655132	0.59047	0.30224	0.406363	1.15568	-0.267065	1.31454	-0.404962	-0.483338	-1.11265	2.44181
900200000098770	-1.04693	0.789449	-1.37512	0.20152	-0.149521	0.657709	0.342104	-0.859118	0.215553	-0.0412379	-0.583059	0.66831	1.40691	-0.116083	-0.95629	-0.829934	-0.655027	-1.18802	1.39122
900200000098786	0.0948845	-0.780515	0.781616	-0.962487	-0.494597	-0.184507	0.413432	-0.7997	0.491031	-0.47336	-0.51699	0.463263	-1.0341	-0.380301	0.695373	-1.08896	-0.961081	0.470184	-0.476967
900200000099037	0.0277191	-0.132222	0.473205	0.218197	0.493904	-0.206102	-1.10458	-0.513344	1.1249	-0.10479	0.00370045	1.09492	1.30328	-0.757755	-1.20319	0.575546	-1.03786	-0.434292	-0.311753
900200000099040	0.296381	-0.191364	-1.70709	0.414977	-1.23507	4.67443	-0.788173	-1.28616	-1.36854	-3.67556	-2.8611	0.85314	0.229101	-0.599225	-1.44638	-0.871463	-0.864039	-0.434292	0.67953
900200000099096	-0.442439	1.45495	0.105897	0.861903	0.529849	-0.486841	0.910901	-0.0596586	0.541231	0.829579	0.798636	0.350732	-0.545697	-0.448243	1.78854	-2.10503	-0.974944	-0.509665	-2.19047
900200000099229	-1.11409	0.712918	-1.50576	1.46559	1.67292	-0.314079	-0.850357	-0.592696	0.729753	-0.260981	0.234583	-0.4021	1.81828	0.601081	1.47489	1.22902	-0.651827	-1.11265	-1.52332
900200000099243	-0.442439	1.03451	0.00844797	NA	NA	NA	NA	NA	NA	NA	NA	NA	NA	NA	-1.45344	0.107157	NA	0.847049	-0.991312
900200000099473	1.0352	-0.0557791	-1.09026	-0.48888	0.199151	-0.76758	0.863349	-1.22521	-1.16609	-2.78237	-2.28952	0.871004	1.06235	-0.629421	2.46458	0.136727	-0.904562	1.29929	-0.0821338
900200000099672	0.632208	NA	-0.661917	1.17542	1.59024	-0.853961	0.43538	1.4049	-0.284328	0.725567	1.14877	0.759726	1.50819	0.11039	0.364747	0.738403	-0.582512	-1.33877	1.00996
900200000099765	-1.11409	1.03478	-1.62784	-0.87577	-0.00573867	-0.853961	-0.354717	-1.18879	-1.88516	-1.81858	-2.1774	0.31412	-1.46825	-0.282163	0.0593033	0.11184	-0.247665	-0.660411	0.559375
900200000099777	-0.442439	-0.0371727	-0.99817	NA	NA	NA	NA	NA	NA	NA	NA	0.578723	1.72949	-0.523734	-1.55436	-1.17302	-0.419354	-0.057427	-0.416523
900200000099888	0.0277191	0.994211	-0.464876	1.12872	1.34222	-0.616413	0.208592	1.38592	0.485521	1.28472	1.14605	0.202877	-0.312595	-0.621872	0.00772146	1.908	-0.663558	-1.18802	0.933706
900200000099976	1.16953	-1.07912	-0.0975681	1.57231	-0.318464	-0.853961	1.11574	-1.06924	0.17746	-1.74507	-0.8157	0.504166	1.20487	-0.825697	0.803889	1.05518	-0.350039	0.244065	0.415188
900200000100302	0.0948845	-1.08872	0.841585	-0.0686362	-0.0416842	0.312184	0.857862	-0.860077	0.461655	0.157158	0.427269	0.795963	1.02816	-0.485988	1.09532	-0.772392	-0.954683	-0.434292	0.67953
900200000100375	-1.24842	1.23181	-1.30872	1.7224	0.335744	0.528137	0.23054	-1.06881	-1.18583	-1.42976	-0.973281	0.93383	0.679013	-0.584126	1.56115	0.329975	0.583054	-0.961903	0.223768
900200000100541	-0.509604	0.687355	-0.775429	1.56231	-0.257357	-0.162912	0.916388	0.383676	0.616929	0.524608	0.964795	0.705596	-0.413575	-0.357654	2.20315	-1.48196	-0.73074	-0.208173	-0.743851
900200000100599	1.50536	-1.1177	-0.290325	0.0614391	0.616118	0.398566	-0.0748915	0.588956	0.533386	0.00391174	0.304793	0.449675	-0.364606	-0.757755	0.7885	-0.11105	-0.841645	-0.434292	0.349103
900200000100725	0.699373	-1.64206	-0.405979	0.424983	0.163205	1.82385	-1.90565	1.09267	0.492049	0.893076	0.977688	0.909402	1.01187	-0.840795	-0.898158	0.000142812	-1.06345	0.922422	0.23896
900200000101172	-0.509604	-0.170858	-0.317096	1.21544	0.777873	-0.141317	2.24236	1.18409	0.268469	1.05016	1.11481	0.555342	0.732941	-0.735108	-0.303794	-0.207988	-0.94082	-0.660411	0.919842
900200000101231	-0.778266	-0.0761259	-1.33335	1.75909	1.66573	2.0614	0.320157	3.30934	-0.152799	0.336807	0.705814	0.756933	0.22553	-0.319908	1.97048	0.427193	-0.389495	-0.208173	-1.65888
900200000101314	0.16205	0.414312	0.978656	-0.378816	1.21641	-0.314079	3.11476	-0.520244	0.610742	0.227242	0.455959	0.903734	-0.143591	1.24275	-0.947363	0.103485	-0.0493162	-0.509665	-0.491128
900200000101540	-0.173777	-0.594705	-1.39439	0.19485	0.414824	-0.44365	0.340275	0.580331	0.313145	0.479809	0.468773	0.995934	1.00696	-0.523734	1.03832	0.584392	-0.47374	-0.509665	-2.19047
900200000101678	-0.57677	0.458977	-1.01959	-0.779048	-1.06973	0.161017	-0.460795	-0.232354	-1.19744	-0.23612	0.345689	0.780165	-0.230775	-0.825697	-1.37231	-1.24183	-0.107968	-1.11265	-0.642181
900200000101848	-0.57677	-0.467823	-0.190734	NA	NA	NA	0.413432	1.26172	0.821106	0.977311	0.976959	0.53987	1.03181	-0.878541	-1.25476	1.05457	-0.766998	-0.811157	0.594259
900200000102009	-1.11409	1.03301	1.15321	0.25822	0.777873	-0.983533	-0.932659	2.06214	0.629612	1.13381	1.22903	-0.0694295	-0.894034	-0.682265	0.699935	2.44302	-0.568649	-1.56489	-0.264549
900200000102012	-1.71858	1.38227	-1.63962	NA	NA	NA	NA	NA	NA	NA	NA	0.21322	-0.170152	-0.810599	-0.727711	-1.14376	-0.657159	-1.41414	0.794462
900200000102421	-1.18126	1.85908	-0.932847	1.24879	1.53273	1.176	-0.394954	-0.291772	-1.65665	-0.499954	0.0717742	0.916303	1.28193	-0.47089	1.60143	-0.580734	-0.977077	-1.79101	1.34039
900200000103158	-0.845431	1.3089	-1.90734	NA	NA	NA	NA	NA	NA	NA	NA	NA	-0.264613	0.208528	-0.0481043	2.04637	-0.809653	0.0179459	2.00124
972273000497713	2.84867	-1.24485	0.444292	-1.08256	-1.4831	-0.789175	-1.01679	0.394027	1.02356	0.576884	-0.0468699	-0.20055	0.38598	-0.704912	-0.675946	1.96478	1.4479	2.35451	0.10015
972273000499102	0.0948845	-0.177797	0.0502119	-0.465533	-0.102792	-0.378865	0.318328	-0.694473	0.232877	-0.0124628	-0.0921352	-0.95347	0.0863056	1.92972	-0.553049	0.395164	1.27088	-0.811157	1.3617
972273000499233	0.363546	-0.800429	0.926183	-0.855759	0.0122341	-0.745984	-0.790002	-0.12866	0.999883	0.515154	0.601998	-0.795902	0.483951	-0.88609	0.318567	-0.559528	0.0306631	1.90227	-1.66799
972273000499664	0.900869	-0.773357	-0.816122	-0.93247	-1.60172	-0.44365	-0.28156	-0.716898	-2.02976	-0.621764	-1.00416	-1.77885	-1.84184	-0.712461	-1.3045	-0.524302	-1.2586	1.22391	-0.596605
972273000499790	-0.643935	-0.666618	0.996861	-0.125336	0.32496	1.21919	0.620101	0.732134	1.08923	1.0465	0.791799	-0.612791	-1.32787	-0.229319	0.166147	-0.350539	0.980818	-0.509665	0.868346
972273000500179	0.430711	-0.230382	1.15856	-1.05587	-1.2854	0.441756	-0.497374	-0.590779	-0.100078	0.296135	-0.497129	-1.05589	-1.18505	1.57491	1.21011	-0.21083	1.13544	2.12839	-0.15126
972273000500193	0.0277191	-1.45489	-0.955335	0.0314217	0.662848	-0.832366	-0.116957	-0.951504	-0.572552	-0.203817	-0.824927	-0.890443	0.0368962	1.42393	0.320204	0.79361	0.370842	0.62093	-0.932958
972273000500334	-0.442439	0.609346	-0.162891	-0.989169	-0.508976	-0.335674	0.373196	0.701084	0.635018	0.843939	0.933835	-0.463011	-1.57289	0.585983	0.126318	-0.86972	0.953092	0.696303	1.53476
972273000500830	0.0277191	-0.450005	0.382182	-0.132006	0.0230177	-0.659603	-0.177311	0.495996	0.412057	0.50931	0.171833	-2.39106	-0.481174	-0.908737	0.19048	0.322708	0.390037	0.922422	-0.642181
972273000500882	-0.308108	0.457078	2.47787	0.281567	0.713171	-0.875556	-0.105983	1.22722	1.46977	1.04266	1.1726	-0.1045	0.602038	-0.523734	0.257744	0.0660707	0.19702	0.168692	-1.33308

## Sheet: Scaled Data grouped
Group	Activity	Alternations	Baseline	Center	Choices	Context	Cue	FreezeBase	inhibition70	inhibition75	inhibition80	Meanspeed	Nocturnal	PlacePref	ReversalLearn	Rotations	SerialLearn	SucPref	Timeimmobile
tg_ns	0.148602	-0.156878	-0.539411	-0.504427	-0.645336	0.40914	0.184473	0.317583	-0.580016	-0.839612	-0.606506	-0.787221	-0.107915	-0.114205	-0.4779	0.76095	-0.590815	0.492668	-0.0425804
tg_sd	-0.241663	0.0349178	-0.346581	0.47919	0.722905	-0.918148	-0.991491	-0.330593	-0.319481	-0.237719	-0.45293	0.762588	-0.147023	-0.204693	0.780483	-0.398798	0.944498	-0.559742	-0.133525
wt_ns	0.359784	0.212981	0.55628	-0.503571	-0.559914	1.07731	0.97138	0.0926324	0.229288	0.390654	0.512945	-0.191688	0.376128	0.571622	-0.441233	0.341494	-0.684581	0.577374	0.475897
wt_sd	-0.219845	-0.0995012	0.299161	0.435859	0.361835	-0.139302	0.18657	0.0435931	0.568196	0.550022	0.462734	0.107478	-0.0952369	-0.175616	-0.0250218	-0.588475	0.112442	-0.305476	-0.212861

## Sheet: NIPALS Result Reconstituted
Animal	Meanspeed	Rotations	Center	Context	Cue	FreezeBase	Timeimmobile	Baseline	inhibition70	inhibition75	inhibition80	SucPref	PlacePref	ReversalLearn	Activity	Nocturnal	SerialLearn	Choices	Alternations
900200000064398	0.319665	0.451481	0.0649807	-1.08248	-0.707757	-0.957902	-0.844619	-0.455989	0.241567	1.01999	0.438798	0.985393	-0.658915	3.3024	0.00659841	-0.706901	1.28102	0.10907	0.284091
900200000064438	-0.99487	-0.95588	-0.702165	0.443028	1.06939	-0.579507	0.400035	1.07095	1.02696	1.01953	1.01006	-2.3844	-0.965936	-0.187537	-0.151927	-2.49507	0.438541	-0.583311	0.414904
900200000064799	-0.296039	-0.385262	0.674876	-0.525687	-0.210403	1.3403	-1.3566	0.879351	1.28125	1.181	0.998194	-0.373883	-1.18151	0.621792	-0.565454	0.107334	1.3789	1.15657	-0.1108
900200000065167	-1.1618	0.221419	-0.176025	-0.711899	-0.356667	0.871287	1.08976	0.150709	0.475392	2.15044	-4.31339	-0.677894	0.0269745	-0.535452	1.11917	-0.281547	-1.10626	0.109871	1.55037
900200000067060	0.361125	0.427634	1.14537	-1.34183	-1.16231	-0.313765	0.725921	1.00596	-0.720011	-0.453964	-0.318997	-2.24725	0.712246	2.1057	-1.14316	-0.365732	0.231796	0.83943	1.12056
900200000067229	1.37923	-0.647956	-0.980391	-0.907957	-1.54133	-0.28481	0.933505	-1.23	-1.70605	-1.8098	-1.44341	-2.29333	-1.84606	1.41908	-0.403961	-1.91187	1.09348	1.09502	-0.851112
900200000068373	2.59719	-1.49804	1.32445	-1.21257	-1.57587	-1.04307	0.445405	-0.805456	-2.78239	-0.280156	-2.19044	1.05848	-0.377088	-0.369043	-0.35494	0.43209	0.637689	0.0407234	0.0884794
900200000068512	0.0793228	-0.572105	0.242166	-0.246097	-0.507958	-0.969491	0.215775	-0.779892	0.420262	-0.14803	-0.504528	-1.8167	0.325616	2.24646	-0.492677	-0.293739	1.10229	0.0271667	-0.224238
900200000068533	1.73794	-0.589935	1.58618	-1.35241	-1.09836	0.890886	-1.27433	-0.549573	-0.0279625	-0.728702	-0.598435	-1.19779	0.988098	1.67434	-0.946987	-0.204898	1.57594	0.765158	-0.114189
900200000068816	1.03738	-0.882282	-0.650765	-0.946222	-0.763004	0.0118767	0.0604286	-0.978336	-0.0882465	-0.145887	-0.464729	-1.23807	-2.58364	-0.381908	0.157634	-0.0261823	3.7476	0.0247407	0.901404
900200000069500	-0.744889	-0.907932	-0.296596	-0.707966	-0.635146	1.18454	0.205907	0.958855	-0.549683	-0.119487	-0.766551	-0.464037	-0.702869	-0.786622	-0.115529	-0.103385	1.53709	0.174441	-0.637297
900200000069502	1.10935	-0.893333	-0.0901061	-1.32126	-1.26521	-0.525971	2.51705	-0.730847	-0.114297	-0.733613	-0.0112324	-1.15918	0.113709	0.886437	-0.775903	0.726512	0.465786	1.24574	-0.877358
900200000069530	1.4496	-0.738575	0.520626	-1.27434	-1.48237	-0.602789	-0.33247	-1.16313	-1.44659	-0.79686	-2.067	1.11418	-0.443448	2.28778	0.291212	-0.929039	1.7882	1.18409	0.664633
900200000069654	0.376992	0.248864	1.88915	1.11247	-0.153489	-0.312942	-1.03493	0.157597	1.50492	0.883451	0.729017	-0.463019	-0.133314	1.66478	-0.822639	1.07108	0.569155	0.912995	-1.10016
900200000069722	0.732615	0.11631	1.4376	-0.744998	-0.7825	-0.0969123	-1.08898	1.94358	1.77381	1.28034	1.2716	0.738206	0.519493	-0.796102	-1.51981	1.1344	-1.08762	0.971303	-0.244517
900200000069912	1.07897	-0.45692	0.898172	-1.07644	-1.18894	-0.930487	-1.61784	-0.194033	0.636256	-0.0656491	0.439534	1.04569	1.46791	-0.400887	-0.0110524	-0.207679	1.34947	2.42091	-0.722998
900200000070142	-0.886847	0.386058	1.14221	-0.951571	-1.39732	0.42276	-2.58363	0.795548	-0.042507	-0.891997	-0.110884	1.04497	0.995707	-0.801837	-0.251484	-0.311337	0.792843	-0.687918	-0.405138
900200000072023	1.61159	-1.47478	0.37033	-1.23516	-0.0628618	-0.233951	-1.17968	0.455985	-0.948895	0.895036	0.846896	-1.46386	-1.35887	-0.18879	-0.0822015	-0.0274946	-0.0903561	0.714888	0.222025
900200000072146	0.693544	-0.771039	0.480348	1.33318	1.45162	-0.795819	-0.265564	-0.677401	-0.243165	-0.215349	-0.220157	0.954985	0.72708	0.0424554	0.580305	-0.415098	-0.63876	-0.768746	0.605145
900200000098379	-0.178746	0.663222	1.06259	1.36814	1.59598	-0.239897	-0.34201	0.348565	1.08298	1.0932	1.03586	0.406803	-0.0328521	-0.561228	-0.20857	1.95872	-0.699586	0.23241	-1.18609
900200000098437	-0.662262	0.3869	0.0388677	1.41608	1.06126	0.876665	0.304566	-0.851949	-1.78493	-0.177287	-1.0807	0.872552	-1.28205	-0.131822	0.232905	-0.817289	-0.942755	-0.888601	0.82
900200000098510	-1.03769	-0.0858335	0.0628482	-0.387181	0.0451914	2.06368	-0.181491	1.86503	0.942101	5.33178	-4.17804	-0.720747	-1.06995	0.223896	-2.16795	1.00823	0.80117	-1.02318	0.500847
900200000098511	-2.03916	4.40295	0.294973	0.430941	-0.108454	-0.676238	-0.588252	-0.772296	0.0185498	-0.683847	-0.407295	0.325148	-0.924579	-0.711618	0.138057	-0.704979	-0.792447	-1.89113	-3.69529
900200000098674	-1.78931	1.44271	1.61963	0.723737	1.29723	1.58487	0.773709	-0.957499	-0.974251	-0.267178	0.116817	0.294497	0.0755012	-0.747369	-0.272941	1.48098	-0.926427	-0.321584	-1.79892
900200000098707	-0.144056	0.224714	0.166585	2.20507	2.10635	0.441445	0.697632	-0.564802	0.642014	0.582081	0.274138	0.364336	1.05525	-0.215514	1.2587	-0.445999	-0.44562	-1.1658	2.50154
900200000098770	-1.04912	0.639921	-1.27676	0.196961	-0.201775	0.620026	0.26119	-0.8716	0.219609	-0.054856	-0.581643	0.743266	1.31807	-0.0516953	-1.02516	-0.811302	-0.598839	-1.10626	1.4227
900200000098786	0.0471958	-0.700882	0.748682	-0.950278	-0.478849	-0.172784	0.420912	-0.794496	0.481202	-0.468259	-0.526798	0.429835	-1.05888	-0.348092	0.669287	-1.09521	-0.958936	0.422937	-0.474857
900200000099037	0.0316485	-0.138664	0.497771	0.239863	0.506831	-0.221064	-1.12485	-0.521343	1.13563	-0.109286	0.00339284	1.13763	1.3399	-0.775238	-1.1841	0.604527	-1.07189	-0.421215	-0.30449
900200000099040	0.464951	-0.360132	-1.63702	0.320488	-1.34674	4.65972	-0.861452	-1.32755	-1.36462	-3.73438	-2.87736	0.89124	0.322418	-0.616905	-1.45818	-0.829576	-0.837772	-0.277128	0.638753
900200000099096	-0.448917	1.37215	0.155977	0.905319	0.557123	-0.532354	0.875207	-0.0239897	0.600464	0.869695	0.856542	0.425025	-0.520911	-0.45821	1.78791	-2.04129	-0.983356	-0.474033	-2.18965
900200000099229	-1.13371	0.711304	-1.50563	1.49629	1.69225	-0.319996	-0.84893	-0.59359	0.720548	-0.261881	0.22902	-0.363305	1.81245	0.594182	1.50543	1.22158	-0.683479	-1.10924	-1.50757
900200000099243	-0.46647	1.15598	0.125531	-0.255621	-0.350383	0.658226	-1.16489	0.763717	0.538069	0.742884	-0.192536	-1.57939	-1.09492	0.516787	-1.36412	0.172359	-0.545259	0.929507	-0.883805
900200000099473	0.988428	0.00902228	-1.17248	-0.48034	0.203178	-0.767786	0.908727	-1.24913	-1.20282	-2.80362	-2.33308	0.811104	1.01192	-0.576526	2.45188	0.0739908	-0.879609	1.24195	-0.0891333
900200000099672	0.518393	0.138706	-0.766792	1.25198	1.74701	-0.767434	0.534107	1.45661	-0.332639	0.773601	1.15631	0.715926	1.48331	0.0649267	0.374799	0.677116	-0.6325	-1.55777	1.12448
900200000099765	-1.07314	1.01298	-1.60083	-0.907849	-0.0340802	-0.921698	-0.347496	-1.21613	-1.8991	-1.83083	-2.18716	0.287762	-1.49623	-0.238504	0.0820621	0.109438	-0.219846	-0.619867	0.517435
900200000099777	-0.437953	0.0139689	-1.04669	0.687955	-0.419246	2.54344	-0.880436	0.540191	1.2313	1.4909	-2.31394	0.479821	1.68971	-0.406854	-1.53249	-1.13716	-0.311935	0.031302	-0.476844
900200000099888	0.0237081	0.960564	-0.457294	1.14521	1.35493	-0.666639	0.235341	1.38197	0.503615	1.2975	1.16188	0.211789	-0.329997	-0.617381	0.034242	1.90624	-0.655238	-1.17679	0.929598
900200000099976	1.1209	-0.91194	-0.186504	1.58317	-0.276111	-0.782117	1.21136	-1.10102	0.160228	-1.75932	-0.855228	0.428625	1.24353	-0.857643	0.825555	0.982765	-0.38643	0.12167	0.454577
900200000100302	-0.00647215	-0.942133	0.776605	-0.0491344	-0.0137528	0.384397	0.879103	-0.853792	0.426829	0.15841	0.397029	0.742543	0.971002	-0.452998	1.04462	-0.808057	-0.952235	-0.533722	0.723823
900200000100375	-1.23368	1.25467	-1.30176	1.70382	0.331047	0.540473	0.259923	-1.09456	-1.18791	-1.44032	-0.984139	0.913112	0.698742	-0.592419	1.57689	0.306038	0.583532	-0.972409	0.222492
900200000100541	-0.548972	0.730803	-0.805338	1.57143	-0.240841	-0.130867	0.927236	0.402824	0.639063	0.544806	0.980648	0.691958	-0.406062	-0.362852	2.16687	-1.4893	-0.716953	-0.265994	-0.739938
900200000100599	1.47398	-1.06242	-0.316956	0.0812933	0.638717	0.410602	-0.0545856	0.596368	0.535605	0.0139178	0.306382	0.447923	-0.359857	-0.771096	0.788033	-0.10859	-0.861738	-0.466767	0.371515
900200000100725	0.680088	-1.6119	-0.464966	0.410638	0.141304	1.87631	-1.93482	1.0932	0.457453	0.86549	0.939809	0.895045	0.99548	-0.856179	-0.932525	-0.0187531	-1.04691	0.88919	0.239834
900200000101172	-0.548102	-0.147331	-0.332009	1.21388	0.776984	-0.0917029	2.26321	1.18667	0.246571	1.04912	1.10127	0.537716	0.672633	-0.730337	-0.342191	-0.252273	-0.923274	-0.710845	0.969526
900200000101231	-0.742451	-0.140049	-1.3251	1.75126	1.64899	2.10414	0.32513	3.33362	-0.17875	0.333226	0.70606	0.79688	0.208149	-0.358853	1.96946	0.410678	-0.408791	-0.188842	-1.64395
900200000101314	0.162713	0.437486	0.994036	-0.361294	1.24723	-0.291498	3.14954	-0.500579	0.626114	0.25856	0.486711	0.93776	-0.114309	1.19107	-0.928499	0.100305	-0.0910498	-0.54065	-0.454098
900200000101540	-0.213638	-0.601714	-1.34644	0.242052	0.450469	-0.429325	0.355002	0.597308	0.305661	0.503125	0.484001	1.08563	0.968876	-0.550878	1.05236	0.581116	-0.519494	-0.533236	-2.13607
900200000101678	-0.484365	0.452121	-0.960072	-0.823691	-1.08498	0.164203	-0.480874	-0.226157	-1.1748	-0.224239	0.377568	0.816293	-0.115557	-0.892066	-1.33818	-1.18043	-0.139105	-1.07125	-0.675068
900200000101848	-0.611724	-0.499616	-0.122676	0.739197	1.12206	0.826396	0.48691	1.30437	0.90842	1.01812	1.03893	0.538988	0.983094	-0.867219	-1.29214	1.06443	-0.758635	-0.777421	0.610788
900200000102009	-1.09487	1.06702	1.15734	0.271918	0.811368	-1.02641	-0.889992	2.07123	0.636697	1.15349	1.24786	-0.0858257	-0.863763	-0.67816	0.761796	2.46923	-0.606645	-1.55178	-0.304941
900200000102012	-1.71728	1.45998	-1.65984	1.67827	0.694873	2.27996	0.406612	0.569207	0.399893	2.9789	-3.55696	0.279858	-0.144223	-0.856709	-0.637229	-1.15823	-0.681821	-1.36007	0.824992
900200000102421	-1.16306	1.86796	-0.970013	1.21579	1.50718	1.17479	-0.410684	-0.29306	-1.67386	-0.51355	0.0576844	0.868671	1.28381	-0.448761	1.59236	-0.573242	-0.941701	-1.77168	1.30414
900200000103158	-0.857611	1.50817	-1.68043	1.78319	1.62805	0.890011	-0.250092	-0.0269324	-0.895012	-0.932189	0.797273	-0.871167	-0.205992	0.144616	-0.0834014	2.1175	-1.14292	0.119423	2.19521
972273000497713	2.80957	-1.30624	0.467709	-1.0336	-1.46201	-0.836832	-1.00757	0.375628	1.05517	0.581431	-0.0383608	-0.144852	0.365346	-0.697283	-0.668524	1.95658	1.45275	2.35643	0.11512
972273000499102	0.0801038	-0.143861	0.0574855	-0.467635	-0.0989514	-0.35765	0.327825	-0.69192	0.226981	-0.00608733	-0.0907662	-0.959841	0.0732727	1.93054	-0.560081	0.385043	1.26182	-0.822812	1.3877
972273000499233	0.325367	-0.764426	0.893738	-0.828416	0.0337419	-0.743065	-0.803424	-0.127378	0.999191	0.5127	0.591764	-0.801512	0.490516	-0.878459	0.319476	-0.561183	0.0197885	1.87655	-1.6744
972273000499664	0.943377	-0.815808	-0.852421	-0.966878	-1.63291	-0.49668	-0.28285	-0.734951	-2.04223	-0.643611	-1.02134	-1.82531	-1.85247	-0.691061	-1.27897	-0.529585	-1.21091	1.25819	-0.644894
972273000499790	-0.668596	-0.647085	1.02753	-0.126914	0.322199	1.24153	0.61572	0.734503	1.08902	1.05299	0.795501	-0.622319	-1.36393	-0.207776	0.133704	-0.354275	0.983017	-0.508987	0.8987
972273000500179	0.375988	-0.237537	1.1077	-1.04653	-1.29336	0.431133	-0.510824	-0.58197	-0.110264	0.292913	-0.509948	-1.09715	-1.26486	1.64087	1.16506	-0.237102	1.19367	2.11205	-0.176392
972273000500193	-0.0468847	-1.38612	-1.00132	0.0606913	0.688297	-0.800284	-0.0803106	-0.953213	-0.626479	-0.210858	-0.861361	-0.905463	-0.0623628	1.42792	0.331242	0.72632	0.358762	0.549232	-0.882333
972273000500334	-0.450121	0.654547	-0.196072	-1.02653	-0.533989	-0.325427	0.368884	0.704325	0.64205	0.849174	0.936584	-0.527583	-1.57992	0.619201	0.0742367	-0.887541	1.00539	0.668017	1.49567
972273000500830	0.0191862	-0.505814	0.396629	-0.115889	0.0213911	-0.702494	-0.185252	0.481139	0.414592	0.49924	0.165262	-2.39413	-0.518701	-0.868627	0.201992	0.31625	0.403511	0.962674	-0.640258
972273000500882	-0.304375	0.452623	2.49783	0.320551	0.754165	-0.879378	-0.110324	1.2488	1.49908	1.06213	1.19937	-0.0748989	0.662314	-0.550165	0.287269	0.108577	0.142423	0.179095	-1.33274

## Sheet: NIPALS Result Scaled
Animal	Meanspeed	Rotations	Center	Context	Cue	FreezeBase	Timeimmobile	Baseline	inhibition70	inhibition75	inhibition80	SucPref	PlacePref	ReversalLearn	Activity	Nocturnal	SerialLearn	Choices	Alternations
900200000064398	0.327179	0.428284	0.0643445	-1.1283	-0.750181	-1.02168	-0.817163	-0.517267	0.200203	0.650057	0.504434	1.02009	-0.631036	3.31487	0.00546008	-0.69971	1.28197	0.114237	0.298118
900200000064438	-0.978885	-0.9599	-0.703747	0.364644	1.01332	-0.673812	0.427702	1.00413	0.986958	0.649699	0.935932	-2.28555	-0.934661	-0.197201	-0.151433	-2.47415	0.442005	-0.570461	0.415243
900200000064799	-0.284557	-0.397057	0.674991	-0.583395	-0.256647	1.09111	-1.32924	0.813226	1.24169	0.775824	0.926967	-0.313306	-1.14785	0.61726	-0.560702	0.108272	1.37957	1.15012	-0.0554544
900200000065167	-1.14474	0.201357	-0.176958	-0.765633	-0.401787	0.659931	1.11755	0.0872283	0.434433	1.53304	-3.08508	-0.61153	0.0472691	-0.547323	1.10658	-0.277623	-1.09819	0.11503	1.4319
900200000067060	0.368372	0.404762	1.14607	-1.38212	-1.20125	-0.42951	0.753643	0.939372	-0.763038	-0.501235	-0.0679588	-2.151	0.724962	2.11058	-1.13246	-0.361161	0.235876	0.836493	1.04706
900200000067229	1.37991	-0.656172	-0.982316	-0.957506	-1.57735	-0.402891	0.961263	-1.28847	-1.75078	-1.56027	-0.917271	-2.19622	-1.80505	1.4196	-0.400872	-1.89542	1.09499	1.08925	-0.718305
900200000068373	2.59002	-1.49467	1.32537	-1.25562	-1.61162	-1.09997	0.47308	-0.865466	-2.82899	-0.365475	-1.48154	1.09178	-0.352325	-0.379858	-0.352355	0.430535	0.64056	0.0466491	0.122974
900200000068512	0.0883855	-0.581355	0.241749	-0.309772	-0.551917	-1.03233	0.243411	-0.839994	0.379208	-0.262273	-0.208098	-1.72866	0.342608	2.25223	-0.488675	-0.289721	1.10378	0.0332428	-0.157023
900200000068533	1.73631	-0.598941	1.58742	-1.39247	-1.13778	0.677949	-1.24695	-0.610511	-0.0697919	-0.715831	-0.279029	-1.12153	0.997764	1.67648	-0.938307	-0.201562	1.57601	0.763045	-0.0584892
900200000068816	1.04027	-0.887305	-0.652284	-0.994954	-0.805004	-0.130141	0.0880379	-1.03772	-0.13018	-0.260599	-0.178036	-1.16104	-2.53447	-0.392805	0.154941	-0.0242188	3.7412	0.0308437	0.850839
900200000069500	-0.730515	-0.912606	-0.297678	-0.761784	-0.678127	0.947913	0.233541	0.892442	-0.592415	-0.239979	-0.406014	-0.401744	-0.674503	-0.800086	-0.11541	-0.100828	1.53728	0.178883	-0.526863
900200000069502	1.11177	-0.898205	-0.0909335	-1.36199	-1.30335	-0.624594	2.54508	-0.791128	-0.156276	-0.719666	0.164508	-1.08366	0.133045	0.883584	-0.768984	0.722696	0.469169	1.23829	-0.741806
900200000069530	1.44983	-0.745556	0.520552	-1.31607	-1.51884	-0.695215	-0.304927	-1.22184	-1.49088	-0.769068	-1.38829	1.14643	-0.417951	2.29382	0.287143	-0.920143	1.78764	1.17733	0.638843
900200000069654	0.384137	0.228427	1.89076	1.0198	-0.20017	-0.428753	-1.00751	0.0940919	1.46575	0.543408	0.723647	-0.400745	-0.111247	1.66686	-0.815239	1.06462	0.57223	0.909241	-0.941299
900200000069722	0.737468	0.0976794	1.43865	-0.798025	-0.82435	-0.230153	-1.06157	1.87359	1.7351	0.853413	1.13348	0.777611	0.534341	-0.809626	-1.50523	1.12745	-1.07961	0.966903	-0.17518
900200000069912	1.08159	-0.467739	0.898563	-1.12239	-1.22766	-0.996474	-1.59051	-0.256262	0.595575	-0.197926	0.50499	1.07924	1.47227	-0.411904	-0.012009	-0.204321	1.35022	2.40042	-0.603597
900200000070142	-0.871558	0.363752	1.14291	-1.00019	-1.43445	0.247592	-2.55647	0.729727	-0.0843616	-0.843379	0.0892369	1.07854	1.00529	-0.815397	-0.249965	-0.307184	0.795252	-0.673907	-0.318995
900200000072023	1.61078	-1.47173	0.370071	-1.27773	-0.110239	-0.356135	-1.15228	0.391397	-0.992318	0.552456	0.812686	-1.38253	-1.32325	-0.198463	-0.0824255	-0.025521	-0.085316	0.713332	0.242546
900200000072146	0.698648	-0.777578	0.480224	1.2358	1.39262	-0.872671	-0.23801	-0.737876	-0.285367	-0.314855	0.0066988	0.990263	0.739633	0.0342496	0.573259	-0.410148	-0.632086	-0.753838	0.585579
900200000098379	-0.16802	0.63714	1.06319	1.27002	1.53586	-0.361602	-0.314469	0.284367	1.04307	0.707244	0.955418	0.452518	-0.0118958	-0.573262	-0.207493	1.94544	-0.69273	0.236208	-1.01824
900200000098437	-0.648421	0.364583	0.0381994	1.31693	1.00525	0.664876	0.332216	-0.91179	-1.8298	-0.285125	-0.6433	0.909399	-1.24728	-0.141133	0.229437	-0.809251	-0.935175	-0.872363	0.777953
900200000098510	-1.02143	-0.101709	0.0622094	-0.447846	-0.00301532	1.75612	-0.153923	1.79533	0.90195	4.01796	-2.98285	-0.653567	-1.03753	0.216841	-2.1467	1.00225	0.803553	-1.00544	0.492194
900200000098511	-2.01645	4.32591	0.294621	0.352815	-0.155481	-0.762738	-0.560753	-0.832427	-0.0231992	-0.680795	-0.134654	0.372417	-0.893762	-0.724606	0.135565	-0.697803	-0.785315	-1.86376	-3.26488
900200000098674	-1.7682	1.406	1.62091	0.639362	1.23941	1.31594	0.801439	-1.01696	-1.01772	-0.355338	0.261229	0.342349	0.0952592	-0.760584	-0.271202	1.47137	-0.918895	-0.311638	-1.56694
900200000098707	-0.133554	0.204607	0.166074	2.08908	2.04232	0.264769	0.725349	-0.625686	0.601344	0.308011	0.38006	0.410858	1.06417	-0.225355	1.24467	-0.440812	-0.439521	-1.14649	2.28355
900200000098770	-1.03278	0.614155	-1.27905	0.123829	-0.248085	0.428943	0.288833	-0.93137	0.178208	-0.189496	-0.266346	0.782575	1.32409	-0.0604983	-1.01567	-0.80331	-0.592284	-1.08761	1.31759
900200000098786	0.0564656	-0.708376	0.748889	-0.998923	-0.523031	-0.299903	0.448582	-0.854546	0.440253	-0.512401	-0.224919	0.475111	-1.02657	-0.358774	0.661325	-1.08504	-0.951307	0.424622	-0.381419
900200000099037	0.0410185	-0.153819	0.497669	0.165815	0.455079	-0.344287	-1.09745	-0.582384	1.09582	-0.23201	0.175555	1.16943	1.34568	-0.788629	-1.17298	0.601648	-1.06392	-0.410163	-0.228878
900200000099040	0.471529	-0.37227	-1.63975	0.244719	-1.38426	4.14271	-0.833999	-1.38566	-1.40876	-3.06354	-2.00039	0.927731	0.339446	-0.629292	-1.44423	-0.821444	-0.830505	-0.267676	0.61567
900200000099096	-0.436451	1.3364	0.155453	0.817067	0.504985	-0.630462	0.902955	-0.0868359	0.559722	0.532663	0.819972	0.470392	-0.494558	-0.469591	1.76843	-2.02385	-0.975655	-0.462395	-1.91679
900200000099229	-1.11683	0.684566	-1.5082	1.39542	1.63139	-0.435238	-0.821475	-0.654369	0.680013	-0.351201	0.34598	-0.30293	1.813	0.589476	1.48885	1.21396	-0.676671	-1.09055	-1.30608
900200000099243	-0.45389	1.12318	0.12497	-0.319093	-0.395551	0.46406	-1.13748	0.698012	0.497219	0.433612	0.0275625	-1.49586	-1.06221	0.511589	-1.35114	0.172798	-0.538863	0.92557	-0.747578
900200000099473	0.991633	-0.00814594	-1.17464	-0.539016	0.153758	-0.8469	0.93648	-1.30753	-1.24669	-2.33653	-1.58928	0.849121	1.02132	-0.588658	2.42556	0.0751851	-0.872217	1.23455	-0.036055
900200000099672	0.524627	0.119771	-0.768454	1.15633	1.68573	-0.846577	0.561797	1.38839	-0.374996	0.457605	1.0464	0.755755	1.4875	0.0568633	0.369869	0.673679	-0.625844	-1.5341	1.05057
900200000099765	-1.05665	0.982129	-1.60352	-0.9574	-0.0816781	-0.988394	-0.319957	-1.27465	-1.94417	-1.57669	-1.47905	0.335743	-1.45909	-0.248491	0.0801468	0.11036	-0.21442	-0.606611	0.507046
900200000099777	-0.425556	-0.00326672	-1.04869	0.604344	-0.463886	2.19718	-0.852987	0.475297	1.19165	1.01788	-1.57482	0.524145	1.69162	-0.417909	-1.51778	-1.12667	-0.306234	0.0373322	-0.383199
900200000099888	0.0331292	0.93043	-0.458574	1.05184	1.29666	-0.753913	0.26298	1.31402	0.462706	0.866819	1.05061	0.261216	-0.305755	-0.629772	0.0328191	1.89337	-0.648514	-1.15736	0.876083
900200000099976	1.12325	-0.916558	-0.18745	1.48045	-0.32185	-0.860074	1.23916	-1.15995	0.118724	-1.52084	-0.472995	0.473924	1.25037	-0.871558	0.815985	0.976981	-0.380508	0.126697	0.450766
900200000100302	0.00314348	-0.94634	0.776846	-0.117014	-0.0615069	0.212324	0.906852	-0.913627	0.385786	-0.0229154	0.472884	0.781865	0.980857	-0.464346	1.03279	-0.80009	-0.944627	-0.521423	0.691839
900200000100375	-1.21616	1.22053	-1.30408	1.59853	0.280645	0.355808	0.287566	-1.15352	-1.23174	-1.27167	-0.570366	0.949188	0.711608	-0.604651	1.55958	0.305451	0.586564	-0.955241	0.242964
900200000100541	-0.535861	0.703799	-0.807048	1.46896	-0.286851	-0.261368	0.954992	0.338428	0.598387	0.278895	0.913714	0.732243	-0.380978	-0.373629	2.14348	-1.4761	-0.710045	-0.256665	-0.618764
900200000100599	1.47406	-1.06499	-0.318063	0.0106299	0.585952	0.236415	-0.0269958	0.53127	0.49475	-0.135777	0.404415	0.492854	-0.335285	-0.784462	0.778848	-0.105994	-0.854399	-0.45521	0.376394
900200000100725	0.68528	-1.60698	-0.466255	0.332945	0.0923594	1.58387	-1.90755	1.0263	0.416463	0.529379	0.882867	0.931464	1.00506	-0.870084	-0.923993	-0.0168466	-1.03902	0.885701	0.258491
900200000101172	-0.534996	-0.162368	-0.333135	1.11905	0.723157	-0.225364	2.29119	1.11943	0.205216	0.672813	1.00483	0.580938	0.685788	-0.743444	-0.339738	-0.248574	-0.915751	-0.69658	0.911834
900200000101231	-0.728093	-0.155186	-1.32745	1.64496	1.58846	1.79332	0.352784	3.25859	-0.220841	0.113632	0.706307	0.835168	0.22644	-0.369603	1.94811	0.409287	-0.402802	-0.180369	-1.42819
900200000101314	0.171239	0.41448	0.994545	-0.422511	1.18979	-0.409039	3.17767	-0.561696	0.585416	0.0553112	0.540624	0.973366	-0.0924517	1.19015	-0.920009	0.101297	-0.0860076	-0.528273	-0.362832
900200000101540	-0.202688	-0.61056	-1.34882	0.167958	0.39915	-0.535746	0.382661	0.532207	0.264409	0.246338	0.538577	1.11842	0.978755	-0.562847	1.04045	0.578417	-0.513175	-0.520942	-1.86881
900200000101678	-0.471669	0.428914	-0.961972	-0.875038	-1.12451	0.00989554	-0.453357	-0.288269	-1.21862	-0.321799	0.458184	0.854212	-0.0936863	-0.906198	-1.32547	-1.1696	-0.13392	-1.05299	-0.560682
900200000101848	-0.598208	-0.509853	-0.123543	0.654491	1.06558	0.618662	0.514592	1.2367	0.868211	0.648596	0.957733	0.582185	0.992816	-0.881194	-1.2799	1.05802	-0.751604	-0.762416	0.590631
900200000102009	-1.07824	1.03544	1.15805	0.197186	0.757277	-1.08465	-0.862544	2.00078	0.596017	0.75433	1.11555	-0.0307331	-0.833618	-0.690936	0.752882	2.45204	-0.600066	-1.52818	-0.229282
900200000102012	-1.69664	1.42304	-1.6626	1.57352	0.641677	1.95495	0.43428	0.504208	0.358804	2.18015	-2.51372	0.327989	-0.122036	-0.870617	-0.631738	-1.14757	-0.675019	-1.3386	0.782422
900200000102421	-1.14599	1.82546	-0.971926	1.12092	1.44774	0.938952	-0.383155	-0.354929	-1.71854	-0.547777	0.216564	0.905593	1.29021	-0.460082	1.5749	-0.567077	-0.934124	-1.74564	1.21144
900200000103158	-0.84251	1.47058	-1.68322	1.6762	1.56769	0.677145	-0.222535	-0.0897679	-0.938341	-0.874772	0.775204	-0.801124	-0.183121	0.137058	-0.083613	2.10301	-1.13474	0.124476	2.00927
972273000497713	2.80104	-1.30548	0.467569	-1.08047	-1.49864	-0.910376	-0.980142	0.311332	1.01522	0.307502	0.144017	-0.0886356	0.381899	-0.71018	-0.662711	1.94332	1.45319	2.33665	0.146827
972273000499102	0.0891615	-0.158945	0.05684	-0.526582	-0.146051	-0.469854	0.35548	-0.752342	0.185592	-0.151403	0.104433	-0.888109	0.0930554	1.93431	-0.555384	0.383848	1.26283	-0.807304	1.28626
972273000499233	0.332844	-0.771055	0.894124	-0.879663	-0.0143769	-0.824173	-0.775961	-0.189849	0.959139	0.253818	0.619975	-0.732794	0.505684	-0.892505	0.315116	-0.555112	0.0245004	1.86211	-1.45545
972273000499664	0.946872	-0.821736	-0.854188	-1.01517	-1.66823	-0.597667	-0.255299	-0.795217	-2.08754	-0.649367	-0.598467	-1.7371	-1.81139	-0.703919	-1.26687	-0.523756	-1.20253	1.2506	-0.533664
972273000499790	-0.654713	-0.655313	1.02808	-0.193133	0.271865	1.0003	0.643423	0.668904	1.04912	0.675834	0.773866	-0.557013	-1.32825	-0.217569	0.131256	-0.349793	0.984858	-0.496961	0.848418
972273000500179	0.383139	-0.251346	1.10835	-1.09313	-1.33129	0.255289	-0.483312	-0.642791	-0.152235	0.0821439	-0.212192	-1.02281	-1.23028	1.64281	1.15199	-0.233519	1.19488	2.09499	-0.114183
972273000500193	-0.0370087	-1.38428	-1.00327	-0.00953231	0.635151	-0.876776	-0.0527252	-1.01269	-0.669344	-0.311347	-0.477628	-0.834766	-0.0410802	1.4285	0.326761	0.722506	0.362464	0.549515	-0.74626
972273000500334	-0.437646	0.628583	-0.19703	-1.07355	-0.577747	-0.440231	0.396545	0.638836	0.601379	0.516634	0.880431	-0.46408	-1.54185	0.614653	0.0724019	-0.878964	1.00716	0.666982	1.38293
972273000500830	0.0286365	-0.515966	0.396402	-0.182344	-0.0266328	-0.786876	-0.157684	0.41646	0.373528	0.243304	0.297821	-2.29509	-0.492372	-0.882611	0.198842	0.315584	0.407079	0.958369	-0.529514
972273000500882	-0.29284	0.42941	2.50019	0.244781	0.700513	-0.949489	-0.0827439	1.18133	1.45989	0.682973	1.07892	-0.0200142	0.675583	-0.562129	0.283241	0.109506	0.14677	0.183485	-1.14954

## Sheet: NIPALS Result Scaled Grouped
Group	Activity	Alternations	Baseline	Center	Choices	Context	Cue	FreezeBase	inhibition70	inhibition75	inhibition80	Meanspeed	Nocturnal	PlacePref	ReversalLearn	Rotations	SerialLearn	SucPref	Timeimmobile
tg_ns	0.142647	-0.328604	-0.304379	-0.519175	-0.630215	0.371571	0.112447	0.514553	-0.343574	-0.167058	-0.707912	-0.768832	-0.113524	-0.0948194	-0.433944	0.758742	-0.481311	0.440828	-0.0442292
tg_sd	-0.225838	0.0839541	-0.374707	0.488426	0.719374	-0.968093	-1.02735	-0.442319	-0.308467	-0.220045	-0.342672	0.769691	-0.138144	-0.171103	0.764986	-0.414111	0.93139	-0.493777	-0.104705
wt_ns	0.353101	0.273235	0.474297	-0.486	-0.555744	0.93758	0.898521	0.0805684	0.136058	0.114578	0.542954	-0.208141	0.374759	0.460487	-0.395077	0.322814	-0.693368	0.388361	0.362511
wt_sd	-0.224812	-0.0372932	0.238828	0.423399	0.347502	-0.19873	0.143774	-0.0879618	0.522294	0.282998	0.518737	0.0981169	-0.0981295	-0.161016	-0.0355903	-0.573966	0.111659	-0.252726	-0.18714

## Sheet: Circ.Act. Data
Genotype	Environmental	Animal	ZT	Visits per ZT
tg	ns	900200000098437	0	15
tg	ns	900200000098510	0	0.333333
tg	ns	900200000098511	0	10.3333
tg	ns	900200000098674	0	2.66667
tg	ns	900200000098786	0	12.3333
tg	ns	900200000099040	0	2
tg	ns	900200000099229	0	4
tg	ns	900200000099473	0	14.6667
tg	ns	900200000099765	0	10.3333
tg	ns	900200000099777	0	7
tg	ns	900200000100375	0	8
tg	ns	900200000100541	0	16.6667
tg	ns	900200000101678	0	6.33333
tg	ns	900200000102009	0	4
tg	ns	900200000102012	0	11.6667
tg	sd	900200000064398	0	32
tg	sd	900200000065167	0	20.3333
tg	sd	900200000067060	0	12.6667
tg	sd	900200000067229	0	34.6667
tg	sd	900200000068373	0	14.6667
tg	sd	900200000068512	0	22.6667
tg	sd	900200000068533	0	21
tg	sd	900200000068816	0	14.6667
tg	sd	900200000069502	0	15.3333
tg	sd	900200000069530	0	20.6667
tg	sd	900200000069912	0	26.6667
tg	sd	900200000070142	0	26
tg	sd	972273000497713	0	7
tg	sd	972273000499102	0	10
tg	sd	972273000499664	0	14.6667
tg	sd	972273000500179	0	34
tg	sd	972273000500882	0	22.3333
wt	ns	900200000098379	0	0.666667
wt	ns	900200000098707	0	9
wt	ns	900200000098770	0	8.66667
wt	ns	900200000099096	0	14
wt	ns	900200000099243	0	0
wt	ns	900200000099672	0	12.3333
wt	ns	900200000099888	0	3.33333
wt	ns	900200000099976	0	8.66667
wt	ns	900200000100599	0	14
wt	ns	900200000101172	0	2
wt	ns	900200000101231	0	13
wt	ns	900200000101540	0	6.33333
wt	ns	900200000101848	0	0
wt	ns	900200000102421	0	14
wt	ns	900200000103158	0	1.66667
wt	sd	900200000064438	0	22.3333
wt	sd	900200000064799	0	29
wt	sd	900200000066341	0	11.6667
wt	sd	900200000069500	0	9.33333
wt	sd	900200000069654	0	8.66667
wt	sd	900200000069722	0	7.33333
wt	sd	900200000072023	0	22
wt	sd	900200000072146	0	25
wt	sd	900200000099037	0	19.3333
wt	sd	900200000100302	0	27.6667
wt	sd	900200000100725	0	16.3333
wt	sd	900200000101314	0	19.3333
wt	sd	972273000499233	0	12.6667
wt	sd	972273000499790	0	11
wt	sd	972273000500193	0	10.6667
wt	sd	972273000500334	0	27
wt	sd	972273000500830	0	14.3333
tg	ns	900200000098437	1	6.33333
tg	ns	900200000098510	1	0
tg	ns	900200000098511	1	11.3333
tg	ns	900200000098674	1	1.33333
tg	ns	900200000098786	1	17.3333
tg	ns	900200000099040	1	0
tg	ns	900200000099229	1	9.33333
tg	ns	900200000099473	1	2
tg	ns	900200000099765	1	14
tg	ns	900200000099777	1	5
tg	ns	900200000100375	1	5.33333
tg	ns	900200000100541	1	16.3333
tg	ns	900200000101678	1	2.66667
tg	ns	900200000102009	1	2.33333
tg	ns	900200000102012	1	2.33333
tg	sd	900200000064398	1	24.3333
tg	sd	900200000065167	1	12.6667
tg	sd	900200000067060	1	7.33333
tg	sd	900200000067229	1	25.6667
tg	sd	900200000068373	1	0.666667
tg	sd	900200000068512	1	12
tg	sd	900200000068533	1	4.66667
tg	sd	900200000068816	1	14
tg	sd	900200000069502	1	13.6667
tg	sd	900200000069530	1	15
tg	sd	900200000069912	1	32.6667
tg	sd	900200000070142	1	18
tg	sd	972273000497713	1	2.66667
tg	sd	972273000499102	1	8.66667
tg	sd	972273000499664	1	8.33333
tg	sd	972273000500179	1	20.3333
tg	sd	972273000500882	1	6
wt	ns	900200000098379	1	7
wt	ns	900200000098707	1	19.3333
wt	ns	900200000098770	1	9
wt	ns	900200000099096	1	21.6667
wt	ns	900200000099243	1	4
wt	ns	900200000099672	1	4.33333
wt	ns	900200000099888	1	1.33333
wt	ns	900200000099976	1	0
wt	ns	900200000100599	1	15
wt	ns	900200000101172	1	5
wt	ns	900200000101231	1	1.33333
wt	ns	900200000101540	1	2
wt	ns	900200000101848	1	1.33333
wt	ns	900200000102421	1	10.3333
wt	ns	900200000103158	1	1.66667
wt	sd	900200000064438	1	18
wt	sd	900200000064799	1	11.6667
wt	sd	900200000066341	1	6.66667
wt	sd	900200000069500	1	15.3333
wt	sd	900200000069654	1	3.33333
wt	sd	900200000069722	1	0.333333
wt	sd	900200000072023	1	8.33333
wt	sd	900200000072146	1	24.3333
wt	sd	900200000099037	1	5.33333
wt	sd	900200000100302	1	30.6667
wt	sd	900200000100725	1	6.33333
wt	sd	900200000101314	1	12.3333
wt	sd	972273000499233	1	15.3333
wt	sd	972273000499790	1	16.3333
wt	sd	972273000500193	1	8.66667
wt	sd	972273000500334	1	27.6667
wt	sd	972273000500830	1	10
tg	ns	900200000098437	2	0.666667
tg	ns	900200000098510	2	0
tg	ns	900200000098511	2	4
tg	ns	900200000098674	2	0
tg	ns	900200000098786	2	7
tg	ns	900200000099040	2	3.33333
tg	ns	900200000099229	2	0
tg	ns	900200000099473	2	21.3333
tg	ns	900200000099765	2	2.66667
tg	ns	900200000099777	2	5.33333
tg	ns	900200000100375	2	2.66667
tg	ns	900200000100541	2	13
tg	ns	900200000101678	2	4.66667
tg	ns	900200000102009	2	1.66667
tg	ns	900200000102012	2	2.33333
tg	sd	900200000064398	2	7.66667
tg	sd	900200000065167	2	4.33333
tg	sd	900200000067060	2	3.33333
tg	sd	900200000067229	2	16.3333
tg	sd	900200000068373	2	3.33333
tg	sd	900200000068512	2	1.33333
tg	sd	900200000068533	2	7
tg	sd	900200000068816	2	16
tg	sd	900200000069502	2	8.66667
tg	sd	900200000069530	2	12.6667
tg	sd	900200000069912	2	20.3333
tg	sd	900200000070142	2	15.3333
tg	sd	972273000497713	2	4
tg	sd	972273000499102	2	8.66667
tg	sd	972273000499664	2	4
tg	sd	972273000500179	2	9.66667
tg	sd	972273000500882	2	1
wt	ns	900200000098379	2	0
wt	ns	900200000098707	2	7.66667
wt	ns	900200000098770	2	0.666667
wt	ns	900200000099096	2	19.6667
wt	ns	900200000099243	2	4
wt	ns	900200000099672	2	3.33333
wt	ns	900200000099888	2	3.33333
wt	ns	900200000099976	2	0
wt	ns	900200000100599	2	1.33333
wt	ns	900200000101172	2	3
wt	ns	900200000101231	2	6
wt	ns	900200000101540	2	2.66667
wt	ns	900200000101848	2	1.33333
wt	ns	900200000102421	2	3.33333
wt	ns	900200000103158	2	3
wt	sd	900200000064438	2	19.6667
wt	sd	900200000064799	2	4.66667
wt	sd	900200000066341	2	5
wt	sd	900200000069500	2	9
wt	sd	900200000069654	2	3
wt	sd	900200000069722	2	1.66667
wt	sd	900200000072023	2	18.6667
wt	sd	900200000072146	2	7.33333
wt	sd	900200000099037	2	6
wt	sd	900200000100302	2	5
wt	sd	900200000100725	2	8.33333
wt	sd	900200000101314	2	3.33333
wt	sd	972273000499233	2	4.66667
wt	sd	972273000499790	2	8
wt	sd	972273000500193	2	3.33333
wt	sd	972273000500334	2	24
wt	sd	972273000500830	2	7.66667
tg	ns	900200000098437	3	5.33333
tg	ns	900200000098510	3	3.33333
tg	ns	900200000098511	3	0
tg	ns	900200000098674	3	2.33333
tg	ns	900200000098786	3	1
tg	ns	900200000099040	3	2
tg	ns	900200000099229	3	0.666667
tg	ns	900200000099473	3	6.66667
tg	ns	900200000099765	3	2
tg	ns	900200000099777	3	10.6667
tg	ns	900200000100375	3	6
tg	ns	900200000100541	3	7
tg	ns	900200000101678	3	1.66667
tg	ns	900200000102009	3	0
tg	ns	900200000102012	3	2
tg	sd	900200000064398	3	3.66667
tg	sd	900200000065167	3	11.3333
tg	sd	900200000067060	3	0.333333
tg	sd	900200000067229	3	13
tg	sd	900200000068373	3	2
tg	sd	900200000068512	3	0.666667
tg	sd	900200000068533	3	8.33333
tg	sd	900200000068816	3	7.66667
tg	sd	900200000069502	3	0.666667
tg	sd	900200000069530	3	12
tg	sd	900200000069912	3	12.3333
tg	sd	900200000070142	3	4
tg	sd	972273000497713	3	2.66667
tg	sd	972273000499102	3	6.66667
tg	sd	972273000499664	3	0
tg	sd	972273000500179	3	10
tg	sd	972273000500882	3	2.33333
wt	ns	900200000098379	3	0
wt	ns	900200000098707	3	0.666667
wt	ns	900200000098770	3	3
wt	ns	900200000099096	3	7.33333
wt	ns	900200000099243	3	1.66667
wt	ns	900200000099672	3	2.33333
wt	ns	900200000099888	3	1.33333
wt	ns	900200000099976	3	6.66667
wt	ns	900200000100599	3	0
wt	ns	900200000101172	3	7
wt	ns	900200000101231	3	1.33333
wt	ns	900200000101540	3	1.66667
wt	ns	900200000101848	3	2.66667
wt	ns	900200000102421	3	2.33333
wt	ns	900200000103158	3	0.333333
wt	sd	900200000064438	3	9
wt	sd	900200000064799	3	3
wt	sd	900200000066341	3	5
wt	sd	900200000069500	3	6.33333
wt	sd	900200000069654	3	3
wt	sd	900200000069722	3	0.333333
wt	sd	900200000072023	3	17
wt	sd	900200000072146	3	5.66667
wt	sd	900200000099037	3	2.33333
wt	sd	900200000100302	3	16
wt	sd	900200000100725	3	5
wt	sd	900200000101314	3	1.66667
wt	sd	972273000499233	3	4
wt	sd	972273000499790	3	12.6667
wt	sd	972273000500193	3	6
wt	sd	972273000500334	3	18
wt	sd	972273000500830	3	10.3333
tg	ns	900200000098437	4	1.33333
tg	ns	900200000098510	4	1.33333
tg	ns	900200000098511	4	5
tg	ns	900200000098674	4	1
tg	ns	900200000098786	4	2
tg	ns	900200000099040	4	4.66667
tg	ns	900200000099229	4	0.666667
tg	ns	900200000099473	4	3.33333
tg	ns	900200000099765	4	3.33333
tg	ns	900200000099777	4	0
tg	ns	900200000100375	4	5
tg	ns	900200000100541	4	1.33333
tg	ns	900200000101678	4	8.33333
tg	ns	900200000102009	4	0
tg	ns	900200000102012	4	0.333333
tg	sd	900200000064398	4	0.333333
tg	sd	900200000065167	4	2.33333
tg	sd	900200000067060	4	1.33333
tg	sd	900200000067229	4	0
tg	sd	900200000068373	4	1.33333
tg	sd	900200000068512	4	3.66667
tg	sd	900200000068533	4	1.66667
tg	sd	900200000068816	4	3.33333
tg	sd	900200000069502	4	1
tg	sd	900200000069530	4	1
tg	sd	900200000069912	4	0.666667
tg	sd	900200000070142	4	0.333333
tg	sd	972273000497713	4	0.666667
tg	sd	972273000499102	4	0.666667
tg	sd	972273000499664	4	0
tg	sd	972273000500179	4	0
tg	sd	972273000500882	4	0
wt	ns	900200000098379	4	0
wt	ns	900200000098707	4	3
wt	ns	900200000098770	4	2.66667
wt	ns	900200000099096	4	9.33333
wt	ns	900200000099243	4	2.33333
wt	ns	900200000099672	4	5.66667
wt	ns	900200000099888	4	1.33333
wt	ns	900200000099976	4	0.333333
wt	ns	900200000100599	4	1.66667
wt	ns	900200000101172	4	7.33333
wt	ns	900200000101231	4	5.66667
wt	ns	900200000101540	4	2.66667
wt	ns	900200000101848	4	1.66667
wt	ns	900200000102421	4	6
wt	ns	900200000103158	4	3
wt	sd	900200000064438	4	0.666667
wt	sd	900200000064799	4	4.33333
wt	sd	900200000066341	4	0
wt	sd	900200000069500	4	0.333333
wt	sd	900200000069654	4	3.33333
wt	sd	900200000069722	4	1
wt	sd	900200000072023	4	4.33333
wt	sd	900200000072146	4	3.66667
wt	sd	900200000099037	4	1
wt	sd	900200000100302	4	5.66667
wt	sd	900200000100725	4	2
wt	sd	900200000101314	4	0
wt	sd	972273000499233	4	3.33333
wt	sd	972273000499790	4	9.66667
wt	sd	972273000500193	4	3.66667
wt	sd	972273000500334	4	0
wt	sd	972273000500830	4	2.33333
tg	ns	900200000098437	5	0.666667
tg	ns	900200000098510	5	1.33333
tg	ns	900200000098511	5	1.66667
tg	ns	900200000098674	5	0.666667
tg	ns	900200000098786	5	2.33333
tg	ns	900200000099040	5	2.33333
tg	ns	900200000099229	5	1.33333
tg	ns	900200000099473	5	5.66667
tg	ns	900200000099765	5	2.33333
tg	ns	900200000099777	5	2.33333
tg	ns	900200000100375	5	4
tg	ns	900200000100541	5	3.66667
tg	ns	900200000101678	5	4
tg	ns	900200000102009	5	1.33333
tg	ns	900200000102012	5	0.666667
tg	sd	900200000064398	5	0
tg	sd	900200000065167	5	2
tg	sd	900200000067060	5	0
tg	sd	900200000067229	5	2.66667
tg	sd	900200000068373	5	0.333333
tg	sd	900200000068512	5	3.33333
tg	sd	900200000068533	5	5
tg	sd	900200000068816	5	7
tg	sd	900200000069502	5	6
tg	sd	900200000069530	5	2
tg	sd	900200000069912	5	1.66667
tg	sd	900200000070142	5	2.33333
tg	sd	972273000497713	5	0
tg	sd	972273000499102	5	0
tg	sd	972273000499664	5	0
tg	sd	972273000500179	5	1.66667
tg	sd	972273000500882	5	1.33333
wt	ns	900200000098379	5	1
wt	ns	900200000098707	5	0.666667
wt	ns	900200000098770	5	2.33333
wt	ns	900200000099096	5	0
wt	ns	900200000099243	5	0
wt	ns	900200000099672	5	0
wt	ns	900200000099888	5	3.33333
wt	ns	900200000099976	5	3.33333
wt	ns	900200000100599	5	0.666667
wt	ns	900200000101172	5	0.333333
wt	ns	900200000101231	5	3
wt	ns	900200000101540	5	2.33333
wt	ns	900200000101848	5	0.333333
wt	ns	900200000102421	5	2.66667
wt	ns	900200000103158	5	1
wt	sd	900200000064438	5	0.666667
wt	sd	900200000064799	5	4.66667
wt	sd	900200000066341	5	0
wt	sd	900200000069500	5	4
wt	sd	900200000069654	5	1.66667
wt	sd	900200000069722	5	0
wt	sd	900200000072023	5	0.666667
wt	sd	900200000072146	5	1.33333
wt	sd	900200000099037	5	1
wt	sd	900200000100302	5	2
wt	sd	900200000100725	5	0.666667
wt	sd	900200000101314	5	4.66667
wt	sd	972273000499233	5	4.66667
wt	sd	972273000499790	5	3.33333
wt	sd	972273000500193	5	2.66667
wt	sd	972273000500334	5	3
wt	sd	972273000500830	5	2
tg	ns	900200000098437	6	3
tg	ns	900200000098510	6	1
tg	ns	900200000098511	6	2.66667
tg	ns	900200000098674	6	3.66667
tg	ns	900200000098786	6	2
tg	ns	900200000099040	6	6.66667
tg	ns	900200000099229	6	7.66667
tg	ns	900200000099473	6	6
tg	ns	900200000099765	6	0.333333
tg	ns	900200000099777	6	4.66667
tg	ns	900200000100375	6	9.66667
tg	ns	900200000100541	6	10.6667
tg	ns	900200000101678	6	3
tg	ns	900200000102009	6	0
tg	ns	900200000102012	6	7.66667
tg	sd	900200000064398	6	3.66667
tg	sd	900200000065167	6	2.66667
tg	sd	900200000067060	6	0.333333
tg	sd	900200000067229	6	1.33333
tg	sd	900200000068373	6	2.33333
tg	sd	900200000068512	6	0
tg	sd	900200000068533	6	2
tg	sd	900200000068816	6	6.66667
tg	sd	900200000069502	6	0.666667
tg	sd	900200000069530	6	0
tg	sd	900200000069912	6	0
tg	sd	900200000070142	6	2
tg	sd	972273000497713	6	1
tg	sd	972273000499102	6	1.33333
tg	sd	972273000499664	6	1
tg	sd	972273000500179	6	2.66667
tg	sd	972273000500882	6	2.66667
wt	ns	900200000098379	6	0
wt	ns	900200000098707	6	0.666667
wt	ns	900200000098770	6	1.66667
wt	ns	900200000099096	6	0.333333
wt	ns	900200000099243	6	1.66667
wt	ns	900200000099672	6	3.66667
wt	ns	900200000099888	6	1.33333
wt	ns	900200000099976	6	6.33333
wt	ns	900200000100599	6	4
wt	ns	900200000101172	6	8.33333
wt	ns	900200000101231	6	2
wt	ns	900200000101540	6	1
wt	ns	900200000101848	6	2.33333
wt	ns	900200000102421	6	8.66667
wt	ns	900200000103158	6	1
wt	sd	900200000064438	6	3.66667
wt	sd	900200000064799	6	2.66667
wt	sd	900200000066341	6	0
wt	sd	900200000069500	6	2
wt	sd	900200000069654	6	4
wt	sd	900200000069722	6	0
wt	sd	900200000072023	6	0
wt	sd	900200000072146	6	0
wt	sd	900200000099037	6	1
wt	sd	900200000100302	6	5.66667
wt	sd	900200000100725	6	1
wt	sd	900200000101314	6	0
wt	sd	972273000499233	6	8
wt	sd	972273000499790	6	6
wt	sd	972273000500193	6	2.66667
wt	sd	972273000500334	6	1.33333
wt	sd	972273000500830	6	1.33333
tg	ns	900200000098437	7	0.333333
tg	ns	900200000098510	7	0
tg	ns	900200000098511	7	0
tg	ns	900200000098674	7	0
tg	ns	900200000098786	7	2
tg	ns	900200000099040	7	6.33333
tg	ns	900200000099229	7	0
tg	ns	900200000099473	7	0
tg	ns	900200000099765	7	0
tg	ns	900200000099777	7	5
tg	ns	900200000100375	7	0.666667
tg	ns	900200000100541	7	0.333333
tg	ns	900200000101678	7	0
tg	ns	900200000102009	7	0
tg	ns	900200000102012	7	4.33333
tg	sd	900200000064398	7	0
tg	sd	900200000065167	7	4
tg	sd	900200000067060	7	0
tg	sd	900200000067229	7	0
tg	sd	900200000068373	7	0
tg	sd	900200000068512	7	0
tg	sd	900200000068533	7	1.33333
tg	sd	900200000068816	7	0
tg	sd	900200000069502	7	4.33333
tg	sd	900200000069530	7	0
tg	sd	900200000069912	7	0
tg	sd	900200000070142	7	0
tg	sd	972273000497713	7	0
tg	sd	972273000499102	7	1.33333
tg	sd	972273000499664	7	0
tg	sd	972273000500179	7	0
tg	sd	972273000500882	7	1
wt	ns	900200000098379	7	0
wt	ns	900200000098707	7	0
wt	ns	900200000098770	7	0
wt	ns	900200000099096	7	0
wt	ns	900200000099243	7	7.33333
wt	ns	900200000099672	7	0
wt	ns	900200000099888	7	0
wt	ns	900200000099976	7	1.66667
wt	ns	900200000100599	7	0
wt	ns	900200000101172	7	1.66667
wt	ns	900200000101231	7	1.66667
wt	ns	900200000101540	7	1.33333
wt	ns	900200000101848	7	9.33333
wt	ns	900200000102421	7	0
wt	ns	900200000103158	7	1.66667
wt	sd	900200000064438	7	6
wt	sd	900200000064799	7	0
wt	sd	900200000066341	7	0
wt	sd	900200000069500	7	2
wt	sd	900200000069654	7	1.33333
wt	sd	900200000069722	7	2.33333
wt	sd	900200000072023	7	2
wt	sd	900200000072146	7	3.66667
wt	sd	900200000099037	7	0.666667
wt	sd	900200000100302	7	3.33333
wt	sd	900200000100725	7	0
wt	sd	900200000101314	7	0.333333
wt	sd	972273000499233	7	6
wt	sd	972273000499790	7	7.33333
wt	sd	972273000500193	7	0.333333
wt	sd	972273000500334	7	0
wt	sd	972273000500830	7	0
tg	ns	900200000098437	8	0
tg	ns	900200000098510	8	2.33333
tg	ns	900200000098511	8	7
tg	ns	900200000098674	8	1
tg	ns	900200000098786	8	2
tg	ns	900200000099040	8	2.33333
tg	ns	900200000099229	8	0.333333
tg	ns	900200000099473	8	9.33333
tg	ns	900200000099765	8	4.33333
tg	ns	900200000099777	8	1.66667
tg	ns	900200000100375	8	2.33333
tg	ns	900200000100541	8	6.66667
tg	ns	900200000101678	8	4.33333
tg	ns	900200000102009	8	2
tg	ns	900200000102012	8	1.66667
tg	sd	900200000064398	8	0
tg	sd	900200000065167	8	0
tg	sd	900200000067060	8	0
tg	sd	900200000067229	8	1.33333
tg	sd	900200000068373	8	0.333333
tg	sd	900200000068512	8	0.666667
tg	sd	900200000068533	8	11
tg	sd	900200000068816	8	0.666667
tg	sd	900200000069502	8	2
tg	sd	900200000069530	8	2
tg	sd	900200000069912	8	2
tg	sd	900200000070142	8	0
tg	sd	972273000497713	8	1
tg	sd	972273000499102	8	0
tg	sd	972273000499664	8	0.333333
tg	sd	972273000500179	8	1.33333
tg	sd	972273000500882	8	0.333333
wt	ns	900200000098379	8	0
wt	ns	900200000098707	8	2.33333
wt	ns	900200000098770	8	2.33333
wt	ns	900200000099096	8	3.66667
wt	ns	900200000099243	8	0.333333
wt	ns	900200000099672	8	2
wt	ns	900200000099888	8	0
wt	ns	900200000099976	8	2.66667
wt	ns	900200000100599	8	3
wt	ns	900200000101172	8	7.33333
wt	ns	900200000101231	8	8
wt	ns	900200000101540	8	1.66667
wt	ns	900200000101848	8	2.66667
wt	ns	900200000102421	8	9
wt	ns	900200000103158	8	1.66667
wt	sd	900200000064438	8	0.666667
wt	sd	900200000064799	8	4.66667
wt	sd	900200000066341	8	5.33333
wt	sd	900200000069500	8	0
wt	sd	900200000069654	8	0
wt	sd	900200000069722	8	1
wt	sd	900200000072023	8	5
wt	sd	900200000072146	8	4
wt	sd	900200000099037	8	2
wt	sd	900200000100302	8	14.3333
wt	sd	900200000100725	8	0.333333
wt	sd	900200000101314	8	1.66667
wt	sd	972273000499233	8	1
wt	sd	972273000499790	8	4
wt	sd	972273000500193	8	3.33333
wt	sd	972273000500334	8	0
wt	sd	972273000500830	8	1.66667
tg	ns	900200000098437	9	4.66667
tg	ns	900200000098510	9	4
tg	ns	900200000098511	9	4.33333
tg	ns	900200000098674	9	0
tg	ns	900200000098786	9	2
tg	ns	900200000099040	9	5.33333
tg	ns	900200000099229	9	0
tg	ns	900200000099473	9	5
tg	ns	900200000099765	9	3.66667
tg	ns	900200000099777	9	0.666667
tg	ns	900200000100375	9	4.33333
tg	ns	900200000100541	9	8
tg	ns	900200000101678	9	0
tg	ns	900200000102009	9	0
tg	ns	900200000102012	9	4
tg	sd	900200000064398	9	3.66667
tg	sd	900200000065167	9	5
tg	sd	900200000067060	9	0
tg	sd	900200000067229	9	1
tg	sd	900200000068373	9	0
tg	sd	900200000068512	9	0.666667
tg	sd	900200000068533	9	1.33333
tg	sd	900200000068816	9	5
tg	sd	900200000069502	9	1
tg	sd	900200000069530	9	6.66667
tg	sd	900200000069912	9	0
tg	sd	900200000070142	9	0
tg	sd	972273000497713	9	0.333333
tg	sd	972273000499102	9	2.33333
tg	sd	972273000499664	9	0
tg	sd	972273000500179	9	0.333333
tg	sd	972273000500882	9	0
wt	ns	900200000098379	9	3
wt	ns	900200000098707	9	6.66667
wt	ns	900200000098770	9	0
wt	ns	900200000099096	9	0
wt	ns	900200000099243	9	0
wt	ns	900200000099672	9	1.33333
wt	ns	900200000099888	9	2
wt	ns	900200000099976	9	8
wt	ns	900200000100599	9	0
wt	ns	900200000101172	9	4
wt	ns	900200000101231	9	0
wt	ns	900200000101540	9	9.33333
wt	ns	900200000101848	9	0.333333
wt	ns	900200000102421	9	0
wt	ns	900200000103158	9	4.66667
wt	sd	900200000064438	9	1.66667
wt	sd	900200000064799	9	0.333333
wt	sd	900200000066341	9	0.333333
wt	sd	900200000069500	9	1.33333
wt	sd	900200000069654	9	3.33333
wt	sd	900200000069722	9	0.333333
wt	sd	900200000072023	9	0
wt	sd	900200000072146	9	0
wt	sd	900200000099037	9	0
wt	sd	900200000100302	9	0.666667
wt	sd	900200000100725	9	0.666667
wt	sd	900200000101314	9	2.33333
wt	sd	972273000499233	9	2.33333
wt	sd	972273000499790	9	1.66667
wt	sd	972273000500193	9	1.33333
wt	sd	972273000500334	9	7.33333
wt	sd	972273000500830	9	2
tg	ns	900200000098437	10	2
tg	ns	900200000098510	10	4.66667
tg	ns	900200000098511	10	3
tg	ns	900200000098674	10	1
tg	ns	900200000098786	10	2.33333
tg	ns	900200000099040	10	3.66667
tg	ns	900200000099229	10	0.333333
tg	ns	900200000099473	10	14.3333
tg	ns	900200000099765	10	2.66667
tg	ns	900200000099777	10	0
tg	ns	900200000100375	10	9.66667
tg	ns	900200000100541	10	3.66667
tg	ns	900200000101678	10	2
tg	ns	900200000102009	10	0
tg	ns	900200000102012	10	3.33333
tg	sd	900200000064398	10	10.3333
tg	sd	900200000065167	10	1
tg	sd	900200000067060	10	0.666667
tg	sd	900200000067229	10	1.66667
tg	sd	900200000068373	10	3
tg	sd	900200000068512	10	2.33333
tg	sd	900200000068533	10	0.666667
tg	sd	900200000068816	10	3
tg	sd	900200000069502	10	0.333333
tg	sd	900200000069530	10	3.66667
tg	sd	900200000069912	10	0.666667
tg	sd	900200000070142	10	0.333333
tg	sd	972273000497713	10	0.666667
tg	sd	972273000499102	10	4.33333
tg	sd	972273000499664	10	1.33333
tg	sd	972273000500179	10	2.66667
tg	sd	972273000500882	10	9.33333
wt	ns	900200000098379	10	0
wt	ns	900200000098707	10	0.333333
wt	ns	900200000098770	10	2
wt	ns	900200000099096	10	0
wt	ns	900200000099243	10	6.66667
wt	ns	900200000099672	10	6
wt	ns	900200000099888	10	0
wt	ns	900200000099976	10	0
wt	ns	900200000100599	10	2.33333
wt	ns	900200000101172	10	0.333333
wt	ns	900200000101231	10	7.33333
wt	ns	900200000101540	10	3
wt	ns	900200000101848	10	0.333333
wt	ns	900200000102421	10	16
wt	ns	900200000103158	10	2
wt	sd	900200000064438	10	6
wt	sd	900200000064799	10	1
wt	sd	900200000066341	10	1
wt	sd	900200000069500	10	0.333333
wt	sd	900200000069654	10	3.66667
wt	sd	900200000069722	10	1.33333
wt	sd	900200000072023	10	1.66667
wt	sd	900200000072146	10	0.333333
wt	sd	900200000099037	10	4
wt	sd	900200000100302	10	3
wt	sd	900200000100725	10	1.66667
wt	sd	900200000101314	10	1.33333
wt	sd	972273000499233	10	4.33333
wt	sd	972273000499790	10	3
wt	sd	972273000500193	10	1.33333
wt	sd	972273000500334	10	2.33333
wt	sd	972273000500830	10	5
tg	ns	900200000098437	11	3
tg	ns	900200000098510	11	1.66667
tg	ns	900200000098511	11	7
tg	ns	900200000098674	11	5.66667
tg	ns	900200000098786	11	5.66667
tg	ns	900200000099040	11	2
tg	ns	900200000099229	11	2
tg	ns	900200000099473	11	10.3333
tg	ns	900200000099765	11	7.33333
tg	ns	900200000099777	11	8.33333
tg	ns	900200000100375	11	7.33333
tg	ns	900200000100541	11	15
tg	ns	900200000101678	11	0.666667
tg	ns	900200000102009	11	3.33333
tg	ns	900200000102012	11	0.666667
tg	sd	900200000064398	11	0
tg	sd	900200000065167	11	6
tg	sd	900200000067060	11	1
tg	sd	900200000067229	11	1
tg	sd	900200000068373	11	1
tg	sd	900200000068512	11	2.33333
tg	sd	900200000068533	11	12.3333
tg	sd	900200000068816	11	5
tg	sd	900200000069502	11	3.66667
tg	sd	900200000069530	11	4
tg	sd	900200000069912	11	0.333333
tg	sd	900200000070142	11	0.666667
tg	sd	972273000497713	11	0.333333
tg	sd	972273000499102	11	0.333333
tg	sd	972273000499664	11	0.666667
tg	sd	972273000500179	11	4.33333
tg	sd	972273000500882	11	4.33333
wt	ns	900200000098379	11	1.33333
wt	ns	900200000098707	11	6.66667
wt	ns	900200000098770	11	5.66667
wt	ns	900200000099096	11	8.33333
wt	ns	900200000099243	11	1.33333
wt	ns	900200000099672	11	2
wt	ns	900200000099888	11	6.33333
wt	ns	900200000099976	11	8.66667
wt	ns	900200000100599	11	6.33333
wt	ns	900200000101172	11	6.66667
wt	ns	900200000101231	11	8.66667
wt	ns	900200000101540	11	8.66667
wt	ns	900200000101848	11	7.66667
wt	ns	900200000102421	11	7.66667
wt	ns	900200000103158	11	5.33333
wt	sd	900200000064438	11	6
wt	sd	900200000064799	11	1.66667
wt	sd	900200000066341	11	7
wt	sd	900200000069500	11	3.33333
wt	sd	900200000069654	11	6
wt	sd	900200000069722	11	3
wt	sd	900200000072023	11	4.33333
wt	sd	900200000072146	11	17.3333
wt	sd	900200000099037	11	0.666667
wt	sd	900200000100302	11	20
wt	sd	900200000100725	11	3.66667
wt	sd	900200000101314	11	0.666667
wt	sd	972273000499233	11	6
wt	sd	972273000499790	11	10
wt	sd	972273000500193	11	5
wt	sd	972273000500334	11	0
wt	sd	972273000500830	11	2.33333
tg	ns	900200000098437	12	13.3333
tg	ns	900200000098510	12	5.33333
tg	ns	900200000098511	12	10.3333
tg	ns	900200000098674	12	6.66667
tg	ns	900200000098786	12	12.6667
tg	ns	900200000099040	12	6.33333
tg	ns	900200000099229	12	3.33333
tg	ns	900200000099473	12	11
tg	ns	900200000099765	12	7.66667
tg	ns	900200000099777	12	4
tg	ns	900200000100375	12	10.3333
tg	ns	900200000100541	12	10
tg	ns	900200000101678	12	5
tg	ns	900200000102009	12	5
tg	ns	900200000102012	12	11
tg	sd	900200000064398	12	12
tg	sd	900200000065167	12	5
tg	sd	900200000067060	12	3.33333
tg	sd	900200000067229	12	0
tg	sd	900200000068373	12	7
tg	sd	900200000068512	12	3
tg	sd	900200000068533	12	7
tg	sd	900200000068816	12	16.3333
tg	sd	900200000069502	12	10
tg	sd	900200000069530	12	2.33333
tg	sd	900200000069912	12	4.66667
tg	sd	900200000070142	12	1
tg	sd	972273000497713	12	9.33333
tg	sd	972273000499102	12	6.33333
tg	sd	972273000499664	12	0.666667
tg	sd	972273000500179	12	12.6667
tg	sd	972273000500882	12	11.3333
wt	ns	900200000098379	12	11.6667
wt	ns	900200000098707	12	11.3333
wt	ns	900200000098770	12	6
wt	ns	900200000099096	12	2.33333
wt	ns	900200000099243	12	9.33333
wt	ns	900200000099672	12	7.66667
wt	ns	900200000099888	12	15.3333
wt	ns	900200000099976	12	6.33333
wt	ns	900200000100599	12	8
wt	ns	900200000101172	12	6.66667
wt	ns	900200000101231	12	14.3333
wt	ns	900200000101540	12	7.66667
wt	ns	900200000101848	12	0.333333
wt	ns	900200000102421	12	13
wt	ns	900200000103158	12	0.666667
wt	sd	900200000064438	12	8.66667
wt	sd	900200000064799	12	9
wt	sd	900200000066341	12	1
wt	sd	900200000069500	12	6.66667
wt	sd	900200000069654	12	7.66667
wt	sd	900200000069722	12	5.33333
wt	sd	900200000072023	12	12.6667
wt	sd	900200000072146	12	7
wt	sd	900200000099037	12	7
wt	sd	900200000100302	12	25
wt	sd	900200000100725	12	3.33333
wt	sd	900200000101314	12	10.3333
wt	sd	972273000499233	12	0.666667
wt	sd	972273000499790	12	9.66667
wt	sd	972273000500193	12	14
wt	sd	972273000500334	12	17
wt	sd	972273000500830	12	10.6667
tg	ns	900200000098437	13	18.6667
tg	ns	900200000098510	13	5.66667
tg	ns	900200000098511	13	15.3333
tg	ns	900200000098674	13	10
tg	ns	900200000098786	13	15.3333
tg	ns	900200000099040	13	1.66667
tg	ns	900200000099229	13	12.6667
tg	ns	900200000099473	13	24.6667
tg	ns	900200000099765	13	13.6667
tg	ns	900200000099777	13	1.66667
tg	ns	900200000100375	13	22.6667
tg	ns	900200000100541	13	19.6667
tg	ns	900200000101678	13	5
tg	ns	900200000102009	13	12.6667
tg	ns	900200000102012	13	1.33333
tg	sd	900200000064398	13	9.66667
tg	sd	900200000065167	13	23
tg	sd	900200000067060	13	3.33333
tg	sd	900200000067229	13	8.66667
tg	sd	900200000068373	13	6
tg	sd	900200000068512	13	13.6667
tg	sd	900200000068533	13	11.6667
tg	sd	900200000068816	13	24
tg	sd	900200000069502	13	25.3333
tg	sd	900200000069530	13	15.6667
tg	sd	900200000069912	13	11
tg	sd	900200000070142	13	1.33333
tg	sd	972273000497713	13	10.3333
tg	sd	972273000499102	13	10.6667
tg	sd	972273000499664	13	4.66667
tg	sd	972273000500179	13	21
tg	sd	972273000500882	13	19
wt	ns	900200000098379	13	12.6667
wt	ns	900200000098707	13	15
wt	ns	900200000098770	13	17.3333
wt	ns	900200000099096	13	22.3333
wt	ns	900200000099243	13	7
wt	ns	900200000099672	13	16.3333
wt	ns	900200000099888	13	15.3333
wt	ns	900200000099976	13	13.3333
wt	ns	900200000100599	13	16
wt	ns	900200000101172	13	11
wt	ns	900200000101231	13	21
wt	ns	900200000101540	13	10.3333
wt	ns	900200000101848	13	8.33333
wt	ns	900200000102421	13	21.6667
wt	ns	900200000103158	13	9.33333
wt	sd	900200000064438	13	8
wt	sd	900200000064799	13	11.3333
wt	sd	900200000066341	13	14.3333
wt	sd	900200000069500	13	18.6667
wt	sd	900200000069654	13	14.3333
wt	sd	900200000069722	13	8.66667
wt	sd	900200000072023	13	19
wt	sd	900200000072146	13	28.3333
wt	sd	900200000099037	13	5.66667
wt	sd	900200000100302	13	19.3333
wt	sd	900200000100725	13	5.66667
wt	sd	900200000101314	13	6.66667
wt	sd	972273000499233	13	9.66667
wt	sd	972273000499790	13	13
wt	sd	972273000500193	13	21.6667
wt	sd	972273000500334	13	15
wt	sd	972273000500830	13	6.33333
tg	ns	900200000098437	14	16.6667
tg	ns	900200000098510	14	10.6667
tg	ns	900200000098511	14	19
tg	ns	900200000098674	14	9
tg	ns	900200000098786	14	14.6667
tg	ns	900200000099040	14	0.666667
tg	ns	900200000099229	14	19
tg	ns	900200000099473	14	28.6667
tg	ns	900200000099765	14	10
tg	ns	900200000099777	14	3.66667
tg	ns	900200000100375	14	27.3333
tg	ns	900200000100541	14	13.3333
tg	ns	900200000101678	14	8.66667
tg	ns	900200000102009	14	13
tg	ns	900200000102012	14	8.66667
tg	sd	900200000064398	14	19.6667
tg	sd	900200000065167	14	11.6667
tg	sd	900200000067060	14	5.33333
tg	sd	900200000067229	14	5
tg	sd	900200000068373	14	19.3333
tg	sd	900200000068512	14	13.6667
tg	sd	900200000068533	14	3.33333
tg	sd	900200000068816	14	15
tg	sd	900200000069502	14	11.6667
tg	sd	900200000069530	14	10
tg	sd	900200000069912	14	9.33333
tg	sd	900200000070142	14	14.6667
tg	sd	972273000497713	14	6
tg	sd	972273000499102	14	8.66667
tg	sd	972273000499664	14	6.33333
tg	sd	972273000500179	14	12.3333
tg	sd	972273000500882	14	4
wt	ns	900200000098379	14	14
wt	ns	900200000098707	14	7.66667
wt	ns	900200000098770	14	5.33333
wt	ns	900200000099096	14	18.3333
wt	ns	900200000099243	14	6.33333
wt	ns	900200000099672	14	9.66667
wt	ns	900200000099888	14	11
wt	ns	900200000099976	14	19.6667
wt	ns	900200000100599	14	9.66667
wt	ns	900200000101172	14	24
wt	ns	900200000101231	14	19.3333
wt	ns	900200000101540	14	22.6667
wt	ns	900200000101848	14	9
wt	ns	900200000102421	14	23.6667
wt	ns	900200000103158	14	10.3333
wt	sd	900200000064438	14	8.33333
wt	sd	900200000064799	14	13.3333
wt	sd	900200000066341	14	9.33333
wt	sd	900200000069500	14	12.6667
wt	sd	900200000069654	14	7.66667
wt	sd	900200000069722	14	8
wt	sd	900200000072023	14	8.66667
wt	sd	900200000072146	14	21
wt	sd	900200000099037	14	12.3333
wt	sd	900200000100302	14	25.6667
wt	sd	900200000100725	14	6.66667
wt	sd	900200000101314	14	9
wt	sd	972273000499233	14	8.33333
wt	sd	972273000499790	14	13.6667
wt	sd	972273000500193	14	16.6667
wt	sd	972273000500334	14	12.6667
wt	sd	972273000500830	14	10.3333
tg	ns	900200000098437	15	17.6667
tg	ns	900200000098510	15	5
tg	ns	900200000098511	15	17
tg	ns	900200000098674	15	14
tg	ns	900200000098786	15	21.3333
tg	ns	900200000099040	15	8.66667
tg	ns	900200000099229	15	21
tg	ns	900200000099473	15	33
tg	ns	900200000099765	15	15.6667
tg	ns	900200000099777	15	4.33333
tg	ns	900200000100375	15	27
tg	ns	900200000100541	15	20.6667
tg	ns	900200000101678	15	12.3333
tg	ns	900200000102009	15	23.6667
tg	ns	900200000102012	15	4.33333
tg	sd	900200000064398	15	16
tg	sd	900200000065167	15	20.3333
tg	sd	900200000067060	15	6
tg	sd	900200000067229	15	11.6667
tg	sd	900200000068373	15	13.3333
tg	sd	900200000068512	15	13
tg	sd	900200000068533	15	11.6667
tg	sd	900200000068816	15	14.3333
tg	sd	900200000069502	15	18.6667
tg	sd	900200000069530	15	18
tg	sd	900200000069912	15	13.3333
tg	sd	900200000070142	15	10
tg	sd	972273000497713	15	11.3333
tg	sd	972273000499102	15	13.6667
tg	sd	972273000499664	15	3.33333
tg	sd	972273000500179	15	25
tg	sd	972273000500882	15	13
wt	ns	900200000098379	15	15.3333
wt	ns	900200000098707	15	15.6667
wt	ns	900200000098770	15	12.3333
wt	ns	900200000099096	15	24.3333
wt	ns	900200000099243	15	14
wt	ns	900200000099672	15	22.3333
wt	ns	900200000099888	15	18
wt	ns	900200000099976	15	23.6667
wt	ns	900200000100599	15	21.3333
wt	ns	900200000101172	15	13.3333
wt	ns	900200000101231	15	12
wt	ns	900200000101540	15	19.3333
wt	ns	900200000101848	15	13
wt	ns	900200000102421	15	22.3333
wt	ns	900200000103158	15	17.6667
wt	sd	900200000064438	15	14.3333
wt	sd	900200000064799	15	19.6667
wt	sd	900200000066341	15	14
wt	sd	900200000069500	15	21.3333
wt	sd	900200000069654	15	18
wt	sd	900200000069722	15	14.3333
wt	sd	900200000072023	15	18.6667
wt	sd	900200000072146	15	18.3333
wt	sd	900200000099037	15	7
wt	sd	900200000100302	15	19
wt	sd	900200000100725	15	7.66667
wt	sd	900200000101314	15	9.66667
wt	sd	972273000499233	15	10.3333
wt	sd	972273000499790	15	17
wt	sd	972273000500193	15	14
wt	sd	972273000500334	15	19.3333
wt	sd	972273000500830	15	13.6667
tg	ns	900200000098437	16	13
tg	ns	900200000098510	16	4.66667
tg	ns	900200000098511	16	22.6667
tg	ns	900200000098674	16	13.6667
tg	ns	900200000098786	16	14.3333
tg	ns	900200000099040	16	3
tg	ns	900200000099229	16	24.3333
tg	ns	900200000099473	16	25.6667
tg	ns	900200000099765	16	12.6667
tg	ns	900200000099777	16	8
tg	ns	900200000100375	16	22.3333
tg	ns	900200000100541	16	25.6667
tg	ns	900200000101678	16	13.6667
tg	ns	900200000102009	16	14.6667
tg	ns	900200000102012	16	6.33333
tg	sd	900200000064398	16	21
tg	sd	900200000065167	16	15
tg	sd	900200000067060	16	11
tg	sd	900200000067229	16	11
tg	sd	900200000068373	16	17
tg	sd	900200000068512	16	23.3333
tg	sd	900200000068533	16	11.3333
tg	sd	900200000068816	16	12.3333
tg	sd	900200000069502	16	14.3333
tg	sd	900200000069530	16	8
tg	sd	900200000069912	16	7
tg	sd	900200000070142	16	12
tg	sd	972273000497713	16	13.3333
tg	sd	972273000499102	16	20
tg	sd	972273000499664	16	6.66667
tg	sd	972273000500179	16	9.33333
tg	sd	972273000500882	16	17.3333
wt	ns	900200000098379	16	15.6667
wt	ns	900200000098707	16	14.6667
wt	ns	900200000098770	16	7.66667
wt	ns	900200000099096	16	19.6667
wt	ns	900200000099243	16	5.33333
wt	ns	900200000099672	16	20.3333
wt	ns	900200000099888	16	23
wt	ns	900200000099976	16	32.3333
wt	ns	900200000100599	16	15.3333
wt	ns	900200000101172	16	19
wt	ns	900200000101231	16	23.6667
wt	ns	900200000101540	16	25.3333
wt	ns	900200000101848	16	9.66667
wt	ns	900200000102421	16	24
wt	ns	900200000103158	16	12.3333
wt	sd	900200000064438	16	6
wt	sd	900200000064799	16	16.6667
wt	sd	900200000066341	16	12
wt	sd	900200000069500	16	18.6667
wt	sd	900200000069654	16	25.6667
wt	sd	900200000069722	16	10.6667
wt	sd	900200000072023	16	21
wt	sd	900200000072146	16	14.6667
wt	sd	900200000099037	16	8
wt	sd	900200000100302	16	19.3333
wt	sd	900200000100725	16	11
wt	sd	900200000101314	16	15.6667
wt	sd	972273000499233	16	8.33333
wt	sd	972273000499790	16	17.3333
wt	sd	972273000500193	16	15.3333
wt	sd	972273000500334	16	25.6667
wt	sd	972273000500830	16	18.6667
tg	ns	900200000098437	17	16.3333
tg	ns	900200000098510	17	9.33333
tg	ns	900200000098511	17	29
tg	ns	900200000098674	17	17.3333
tg	ns	900200000098786	17	17.6667
tg	ns	900200000099040	17	13
tg	ns	900200000099229	17	26
tg	ns	900200000099473	17	44.3333
tg	ns	900200000099765	17	13
tg	ns	900200000099777	17	12
tg	ns	900200000100375	17	21.3333
tg	ns	900200000100541	17	33
tg	ns	900200000101678	17	13.3333
tg	ns	900200000102009	17	21.6667
tg	ns	900200000102012	17	8
tg	sd	900200000064398	17	20
tg	sd	900200000065167	17	17.6667
tg	sd	900200000067060	17	17.3333
tg	sd	900200000067229	17	15
tg	sd	900200000068373	17	14.6667
tg	sd	900200000068512	17	18.3333
tg	sd	900200000068533	17	14
tg	sd	900200000068816	17	9.33333
tg	sd	900200000069502	17	22.6667
tg	sd	900200000069530	17	15
tg	sd	900200000069912	17	20
tg	sd	900200000070142	17	12
tg	sd	972273000497713	17	20
tg	sd	972273000499102	17	25.6667
tg	sd	972273000499664	17	11.6667
tg	sd	972273000500179	17	16.6667
tg	sd	972273000500882	17	30.3333
wt	ns	900200000098379	17	20.3333
wt	ns	900200000098707	17	21.3333
wt	ns	900200000098770	17	17.3333
wt	ns	900200000099096	17	4
wt	ns	900200000099243	17	11
wt	ns	900200000099672	17	23.6667
wt	ns	900200000099888	17	14.6667
wt	ns	900200000099976	17	40.3333
wt	ns	900200000100599	17	23.6667
wt	ns	900200000101172	17	11
wt	ns	900200000101231	17	23
wt	ns	900200000101540	17	30.3333
wt	ns	900200000101848	17	15.3333
wt	ns	900200000102421	17	25
wt	ns	900200000103158	17	25.3333
wt	sd	900200000064438	17	11
wt	sd	900200000064799	17	13.3333
wt	sd	900200000066341	17	19
wt	sd	900200000069500	17	19.6667
wt	sd	900200000069654	17	24.3333
wt	sd	900200000069722	17	16.3333
wt	sd	900200000072023	17	19
wt	sd	900200000072146	17	27.3333
wt	sd	900200000099037	17	7.33333
wt	sd	900200000100302	17	26.6667
wt	sd	900200000100725	17	13.6667
wt	sd	900200000101314	17	17.3333
wt	sd	972273000499233	17	11.6667
wt	sd	972273000499790	17	22.6667
wt	sd	972273000500193	17	23.3333
wt	sd	972273000500334	17	21.6667
wt	sd	972273000500830	17	11.3333
tg	ns	900200000098437	18	10.3333
tg	ns	900200000098510	18	6.66667
tg	ns	900200000098511	18	12.6667
tg	ns	900200000098674	18	13.6667
tg	ns	900200000098786	18	8
tg	ns	900200000099040	18	7.33333
tg	ns	900200000099229	18	24.6667
tg	ns	900200000099473	18	33.3333
tg	ns	900200000099765	18	10.6667
tg	ns	900200000099777	18	21.6667
tg	ns	900200000100375	18	23.6667
tg	ns	900200000100541	18	28
tg	ns	900200000101678	18	16.3333
tg	ns	900200000102009	18	20.3333
tg	ns	900200000102012	18	18.3333
tg	sd	900200000064398	18	20
tg	sd	900200000065167	18	12.6667
tg	sd	900200000067060	18	16.3333
tg	sd	900200000067229	18	21.3333
tg	sd	900200000068373	18	18.6667
tg	sd	900200000068512	18	25
tg	sd	900200000068533	18	15.6667
tg	sd	900200000068816	18	9.33333
tg	sd	900200000069502	18	13.3333
tg	sd	900200000069530	18	10.6667
tg	sd	900200000069912	18	17
tg	sd	900200000070142	18	13.3333
tg	sd	972273000497713	18	9.66667
tg	sd	972273000499102	18	11.3333
tg	sd	972273000499664	18	15
tg	sd	972273000500179	18	17.3333
tg	sd	972273000500882	18	10.6667
wt	ns	900200000098379	18	17.6667
wt	ns	900200000098707	18	17.3333
wt	ns	900200000098770	18	8
wt	ns	900200000099096	18	13
wt	ns	900200000099243	18	11.6667
wt	ns	900200000099672	18	12
wt	ns	900200000099888	18	17
wt	ns	900200000099976	18	22.3333
wt	ns	900200000100599	18	18.6667
wt	ns	900200000101172	18	14
wt	ns	900200000101231	18	13
wt	ns	900200000101540	18	33
wt	ns	900200000101848	18	15
wt	ns	900200000102421	18	24
wt	ns	900200000103158	18	14.6667
wt	sd	900200000064438	18	11
wt	sd	900200000064799	18	13.3333
wt	sd	900200000066341	18	19
wt	sd	900200000069500	18	19.6667
wt	sd	900200000069654	18	11.3333
wt	sd	900200000069722	18	11
wt	sd	900200000072023	18	12.6667
wt	sd	900200000072146	18	30
wt	sd	900200000099037	18	12
wt	sd	900200000100302	18	18.3333
wt	sd	900200000100725	18	9.33333
wt	sd	900200000101314	18	23
wt	sd	972273000499233	18	14
wt	sd	972273000499790	18	21.6667
wt	sd	972273000500193	18	15.6667
wt	sd	972273000500334	18	19.6667
wt	sd	972273000500830	18	21.3333
tg	ns	900200000098437	19	0.666667
tg	ns	900200000098510	19	18.3333
tg	ns	900200000098511	19	5.66667
tg	ns	900200000098674	19	20.3333
tg	ns	900200000098786	19	7.33333
tg	ns	900200000099040	19	11
tg	ns	900200000099229	19	13.3333
tg	ns	900200000099473	19	22
tg	ns	900200000099765	19	28.6667
tg	ns	900200000099777	19	12
tg	ns	900200000100375	19	16.6667
tg	ns	900200000100541	19	13.3333
tg	ns	900200000101678	19	0.666667
tg	ns	900200000102009	19	21.3333
tg	ns	900200000102012	19	12
tg	sd	900200000064398	19	8
tg	sd	900200000065167	19	19.6667
tg	sd	900200000067060	19	5.66667
tg	sd	900200000067229	19	12.6667
tg	sd	900200000068373	19	13.6667
tg	sd	900200000068512	19	3
tg	sd	900200000068533	19	20.3333
tg	sd	900200000068816	19	15.6667
tg	sd	900200000069502	19	12.3333
tg	sd	900200000069530	19	17
tg	sd	900200000069912	19	27.3333
tg	sd	900200000070142	19	16.3333
tg	sd	972273000497713	19	16.3333
tg	sd	972273000499102	19	13
tg	sd	972273000499664	19	5.33333
tg	sd	972273000500179	19	12.3333
tg	sd	972273000500882	19	12.6667
wt	ns	900200000098379	19	13.6667
wt	ns	900200000098707	19	15.6667
wt	ns	900200000098770	19	1.66667
wt	ns	900200000099096	19	15
wt	ns	900200000099243	19	9
wt	ns	900200000099672	19	2.66667
wt	ns	900200000099888	19	7
wt	ns	900200000099976	19	7
wt	ns	900200000100599	19	14
wt	ns	900200000101172	19	8.66667
wt	ns	900200000101231	19	19
wt	ns	900200000101540	19	14
wt	ns	900200000101848	19	12.6667
wt	ns	900200000102421	19	9.66667
wt	ns	900200000103158	19	18.3333
wt	sd	900200000064438	19	10.6667
wt	sd	900200000064799	19	17.6667
wt	sd	900200000066341	19	19
wt	sd	900200000069500	19	19.3333
wt	sd	900200000069654	19	19
wt	sd	900200000069722	19	3.33333
wt	sd	900200000072023	19	9.66667
wt	sd	900200000072146	19	21.6667
wt	sd	900200000099037	19	11
wt	sd	900200000100302	19	17.3333
wt	sd	900200000100725	19	14
wt	sd	900200000101314	19	0.666667
wt	sd	972273000499233	19	22.3333
wt	sd	972273000499790	19	26.3333
wt	sd	972273000500193	19	19.6667
wt	sd	972273000500334	19	4.33333
wt	sd	972273000500830	19	7.33333
tg	ns	900200000098437	20	12
tg	ns	900200000098510	20	3.33333
tg	ns	900200000098511	20	1.33333
tg	ns	900200000098674	20	8
tg	ns	900200000098786	20	3.33333
tg	ns	900200000099040	20	14.3333
tg	ns	900200000099229	20	24
tg	ns	900200000099473	20	0.333333
tg	ns	900200000099765	20	8
tg	ns	900200000099777	20	9.66667
tg	ns	900200000100375	20	13
tg	ns	900200000100541	20	9.33333
tg	ns	900200000101678	20	1.33333
tg	ns	900200000102009	20	12
tg	ns	900200000102012	20	16
tg	sd	900200000064398	20	10
tg	sd	900200000065167	20	7.33333
tg	sd	900200000067060	20	0
tg	sd	900200000067229	20	1
tg	sd	900200000068373	20	2.66667
tg	sd	900200000068512	20	0.333333
tg	sd	900200000068533	20	13.3333
tg	sd	900200000068816	20	10
tg	sd	900200000069502	20	13.6667
tg	sd	900200000069530	20	17.3333
tg	sd	900200000069912	20	18.6667
tg	sd	900200000070142	20	13.6667
tg	sd	972273000497713	20	4.33333
tg	sd	972273000499102	20	5
tg	sd	972273000499664	20	0.666667
tg	sd	972273000500179	20	8
tg	sd	972273000500882	20	0
wt	ns	900200000098379	20	0
wt	ns	900200000098707	20	7.66667
wt	ns	900200000098770	20	0
wt	ns	900200000099096	20	15.3333
wt	ns	900200000099243	20	11
wt	ns	900200000099672	20	4.66667
wt	ns	900200000099888	20	9
wt	ns	900200000099976	20	1.33333
wt	ns	900200000100599	20	18
wt	ns	900200000101172	20	5
wt	ns	900200000101231	20	17.3333
wt	ns	900200000101540	20	6
wt	ns	900200000101848	20	12.3333
wt	ns	900200000102421	20	6.66667
wt	ns	900200000103158	20	19.3333
wt	sd	900200000064438	20	7
wt	sd	900200000064799	20	8.66667
wt	sd	900200000066341	20	3
wt	sd	900200000069500	20	9.33333
wt	sd	900200000069654	20	5
wt	sd	900200000069722	20	6.66667
wt	sd	900200000072023	20	9
wt	sd	900200000072146	20	8.66667
wt	sd	900200000099037	20	3.66667
wt	sd	900200000100302	20	26
wt	sd	900200000100725	20	3
wt	sd	900200000101314	20	1.33333
wt	sd	972273000499233	20	12.3333
wt	sd	972273000499790	20	8.33333
wt	sd	972273000500193	20	12.6667
wt	sd	972273000500334	20	9
wt	sd	972273000500830	20	0.666667
tg	ns	900200000098437	21	8.33333
tg	ns	900200000098510	21	6.66667
tg	ns	900200000098511	21	4.66667
tg	ns	900200000098674	21	14.6667
tg	ns	900200000098786	21	6.33333
tg	ns	900200000099040	21	16.3333
tg	ns	900200000099229	21	18.3333
tg	ns	900200000099473	21	14.6667
tg	ns	900200000099765	21	5.66667
tg	ns	900200000099777	21	5.66667
tg	ns	900200000100375	21	9.66667
tg	ns	900200000100541	21	10
tg	ns	900200000101678	21	11.3333
tg	ns	900200000102009	21	11.3333
tg	ns	900200000102012	21	5.66667
tg	sd	900200000064398	21	12
tg	sd	900200000065167	21	15
tg	sd	900200000067060	21	2
tg	sd	900200000067229	21	3
tg	sd	900200000068373	21	5
tg	sd	900200000068512	21	6.66667
tg	sd	900200000068533	21	18
tg	sd	900200000068816	21	9.33333
tg	sd	900200000069502	21	10
tg	sd	900200000069530	21	4
tg	sd	900200000069912	21	7
tg	sd	900200000070142	21	9.33333
tg	sd	972273000497713	21	9
tg	sd	972273000499102	21	7.33333
tg	sd	972273000499664	21	2.66667
tg	sd	972273000500179	21	4
tg	sd	972273000500882	21	13
wt	ns	900200000098379	21	6.66667
wt	ns	900200000098707	21	11.3333
wt	ns	900200000098770	21	3.33333
wt	ns	900200000099096	21	1
wt	ns	900200000099243	21	3.33333
wt	ns	900200000099672	21	14.3333
wt	ns	900200000099888	21	6.33333
wt	ns	900200000099976	21	23.3333
wt	ns	900200000100599	21	10
wt	ns	900200000101172	21	4.66667
wt	ns	900200000101231	21	19.3333
wt	ns	900200000101540	21	8
wt	ns	900200000101848	21	3.66667
wt	ns	900200000102421	21	12.3333
wt	ns	900200000103158	21	11.3333
wt	sd	900200000064438	21	3.33333
wt	sd	900200000064799	21	13.3333
wt	sd	900200000066341	21	6.66667
wt	sd	900200000069500	21	5.33333
wt	sd	900200000069654	21	11
wt	sd	900200000069722	21	11.6667
wt	sd	900200000072023	21	10.3333
wt	sd	900200000072146	21	7.66667
wt	sd	900200000099037	21	6
wt	sd	900200000100302	21	7.66667
wt	sd	900200000100725	21	6.66667
wt	sd	900200000101314	21	2.66667
wt	sd	972273000499233	21	16.6667
wt	sd	972273000499790	21	5.66667
wt	sd	972273000500193	21	9
wt	sd	972273000500334	21	7.66667
wt	sd	972273000500830	21	4.33333
tg	ns	900200000098437	22	8
tg	ns	900200000098510	22	9.66667
tg	ns	900200000098511	22	8
tg	ns	900200000098674	22	12.3333
tg	ns	900200000098786	22	10.6667
tg	ns	900200000099040	22	3.66667
tg	ns	900200000099229	22	19
tg	ns	900200000099473	22	17.3333
tg	ns	900200000099765	22	19
tg	ns	900200000099777	22	2
tg	ns	900200000100375	22	12.6667
tg	ns	900200000100541	22	7.66667
tg	ns	900200000101678	22	1.66667
tg	ns	900200000102009	22	14
tg	ns	900200000102012	22	5
tg	sd	900200000064398	22	14.3333
tg	sd	900200000065167	22	9
tg	sd	900200000067060	22	5.66667
tg	sd	900200000067229	22	11
tg	sd	900200000068373	22	18
tg	sd	900200000068512	22	7.33333
tg	sd	900200000068533	22	19
tg	sd	900200000068816	22	13.3333
tg	sd	900200000069502	22	15.6667
tg	sd	900200000069530	22	17.3333
tg	sd	900200000069912	22	8.66667
tg	sd	900200000070142	22	11
tg	sd	972273000497713	22	13.3333
tg	sd	972273000499102	22	8.66667
tg	sd	972273000499664	22	4.66667
tg	sd	972273000500179	22	18.6667
tg	sd	972273000500882	22	7.33333
wt	ns	900200000098379	22	8.66667
wt	ns	900200000098707	22	18
wt	ns	900200000098770	22	7
wt	ns	900200000099096	22	9.66667
wt	ns	900200000099243	22	1.33333
wt	ns	900200000099672	22	13
wt	ns	900200000099888	22	13.6667
wt	ns	900200000099976	22	4
wt	ns	900200000100599	22	10
wt	ns	900200000101172	22	5
wt	ns	900200000101231	22	23.3333
wt	ns	900200000101540	22	5
wt	ns	900200000101848	22	3
wt	ns	900200000102421	22	4
wt	ns	900200000103158	22	3
wt	sd	900200000064438	22	9.66667
wt	sd	900200000064799	22	1.33333
wt	sd	900200000066341	22	10
wt	sd	900200000069500	22	4.66667
wt	sd	900200000069654	22	10
wt	sd	900200000069722	22	4
wt	sd	900200000072023	22	3.33333
wt	sd	900200000072146	22	7.33333
wt	sd	900200000099037	22	18
wt	sd	900200000100302	22	18
wt	sd	900200000100725	22	7
wt	sd	900200000101314	22	10.6667
wt	sd	972273000499233	22	12
wt	sd	972273000499790	22	5.33333
wt	sd	972273000500193	22	11
wt	sd	972273000500334	22	9.66667
wt	sd	972273000500830	22	8.33333
tg	ns	900200000098437	23	5.66667
tg	ns	900200000098510	23	2
tg	ns	900200000098511	23	8
tg	ns	900200000098674	23	7.66667
tg	ns	900200000098786	23	11.3333
tg	ns	900200000099040	23	9.66667
tg	ns	900200000099229	23	8.33333
tg	ns	900200000099473	23	14.6667
tg	ns	900200000099765	23	5.66667
tg	ns	900200000099777	23	2
tg	ns	900200000100375	23	11.3333
tg	ns	900200000100541	23	11
tg	ns	900200000101678	23	5.66667
tg	ns	900200000102009	23	6
tg	ns	900200000102012	23	10.6667
tg	sd	900200000064398	23	38.6667
tg	sd	900200000065167	23	22.3333
tg	sd	900200000067060	23	10.3333
tg	sd	900200000067229	23	16
tg	sd	900200000068373	23	18
tg	sd	900200000068512	23	11.3333
tg	sd	900200000068533	23	26.6667
tg	sd	900200000068816	23	17.3333
tg	sd	900200000069502	23	21.3333
tg	sd	900200000069530	23	19
tg	sd	900200000069912	23	23.6667
tg	sd	900200000070142	23	29
tg	sd	972273000497713	23	23.3333
tg	sd	972273000499102	23	11.3333
tg	sd	972273000499664	23	7.66667
tg	sd	972273000500179	23	22.3333
tg	sd	972273000500882	23	25.6667
wt	ns	900200000098379	23	8.33333
wt	ns	900200000098707	23	13
wt	ns	900200000098770	23	8.33333
wt	ns	900200000099096	23	4.33333
wt	ns	900200000099243	23	6.33333
wt	ns	900200000099672	23	17.3333
wt	ns	900200000099888	23	7
wt	ns	900200000099976	23	17.3333
wt	ns	900200000100599	23	9.66667
wt	ns	900200000101172	23	8
wt	ns	900200000101231	23	29.6667
wt	ns	900200000101540	23	11
wt	ns	900200000101848	23	8
wt	ns	900200000102421	23	18.6667
wt	ns	900200000103158	23	14.6667
wt	sd	900200000064438	23	22.6667
wt	sd	900200000064799	23	12.3333
wt	sd	900200000066341	23	13
wt	sd	900200000069500	23	14.6667
wt	sd	900200000069654	23	2.66667
wt	sd	900200000069722	23	5.33333
wt	sd	900200000072023	23	26
wt	sd	900200000072146	23	16
wt	sd	900200000099037	23	16.6667
wt	sd	900200000100302	23	36
wt	sd	900200000100725	23	9.33333
wt	sd	900200000101314	23	12
wt	sd	972273000499233	23	13.3333
wt	sd	972273000499790	23	23.6667
wt	sd	972273000500193	23	10.3333
wt	sd	972273000500334	23	33.3333
wt	sd	972273000500830	23	11

## Sheet: Ser.Rev. SPRT Data
Animal	G	E	Phase	Trial	Successes	upper.bound	lower.bound	criterion
900200000064398	tg	sd	1	576	55	178.014	165.734	576
900200000064398	tg	sd	2	591	229	182.489	170.21	182
900200000064398	tg	sd	3	692	203	212.627	200.348	692
900200000064398	tg	sd	4	427	170	133.553	121.274	59
900200000064398	tg	sd	5	343	167	108.488	96.2088	16
900200000064398	tg	sd	6	333	110	105.504	93.2249	32
900200000064438	wt	sd	1	284	155	90.8831	78.6037	110
900200000064438	wt	sd	2	328	122	104.012	91.7329	19
900200000064438	wt	sd	3	342	80	108.19	95.9104	342
900200000064438	wt	sd	4	314	54	99.8348	87.5554	314
900200000064438	wt	sd	5	617	208	190.248	177.968	9
900200000064438	wt	sd	6	462	246	143.997	131.717	240
900200000064799	wt	sd	1	473	252	147.279	135	219
900200000064799	wt	sd	2	251	40	81.0361	68.7567	251
900200000064799	wt	sd	3	387	115	121.617	109.338	66
900200000064799	wt	sd	4	380	89	119.529	107.249	380
900200000064799	wt	sd	5	426	65	133.255	120.975	426
900200000064799	wt	sd	6	347	137	109.682	97.4024	122
900200000065167	tg	sd	1	499	162	155.037	142.758	88
900200000065167	tg	sd	2	315	60	100.133	87.8538	315
900200000065167	tg	sd	3	386	247	121.319	109.04	142
900200000065167	tg	sd	4	282	52	90.2863	78.0069	282
900200000065167	tg	sd	5	509	71	158.021	145.742	509
900200000065167	tg	sd	6	201	162	66.1165	53.8371	9
900200000066341	wt	sd	1	268	77	86.1088	73.8294	268
900200000066341	wt	sd	2	241	51	78.0522	65.7728	241
900200000066341	wt	sd	3	319	96	101.327	89.0474	319
900200000066341	wt	sd	4	233	35	75.6651	63.3857	233
900200000066341	wt	sd	5	245	102	79.2458	66.9664	9
900200000066341	wt	sd	6	236	64	76.5603	64.2808	236
900200000067060	tg	sd	1	409	110	128.182	115.903	409
900200000067060	tg	sd	2	493	235	153.247	140.968	25
900200000067060	tg	sd	3	251	55	81.0361	68.7567	251
900200000067060	tg	sd	4	409	273	128.182	115.903	39
900200000067060	tg	sd	5	357	139	112.666	100.386	51
900200000067060	tg	sd	6	339	45	107.295	95.0152	339
900200000067229	tg	sd	1	330	47	104.609	92.3297	330
900200000067229	tg	sd	2	395	235	124.005	111.725	53
900200000067229	tg	sd	3	441	61	137.731	125.451	441
900200000067229	tg	sd	4	451	120	140.715	128.435	205
900200000067229	tg	sd	5	490	350	152.352	140.072	43
900200000067229	tg	sd	6	520	29	161.304	149.024	520
900200000068373	tg	sd	1	437	162	136.537	124.258	85
900200000068373	tg	sd	2	746	161	228.74	216.461	46
900200000068373	tg	sd	3	746	239	228.74	216.461	33
900200000068373	tg	sd	4	500	273	155.336	143.056	166
900200000068373	tg	sd	5	657	112	202.183	189.904	657
900200000068373	tg	sd	6	341	196	107.891	95.612	28
900200000068512	tg	sd	1	433	63	135.344	123.064	433
900200000068512	tg	sd	2	345	145	109.085	96.8056	284
900200000068512	tg	sd	3	326	58	103.416	91.1361	326
900200000068512	tg	sd	4	314	193	99.8348	87.5554	33
900200000068512	tg	sd	5	320	77	101.625	89.3458	35
900200000068512	tg	sd	6	565	71	174.731	162.452	565
900200000068533	tg	sd	1	358	90	112.964	100.685	358
900200000068533	tg	sd	2	361	81	113.859	101.58	361
900200000068533	tg	sd	3	567	148	175.328	163.049	567
900200000068533	tg	sd	4	493	323	153.247	140.968	36
900200000068533	tg	sd	5	294	135	93.867	81.5876	28
900200000068533	tg	sd	6	452	88	141.013	128.734	452
900200000068816	tg	sd	1	635	430	195.619	183.339	89
900200000068816	tg	sd	2	288	70	92.0766	79.7972	288
900200000068816	tg	sd	3	670	81	206.062	193.783	670
900200000068816	tg	sd	4	507	64	157.425	145.145	507
900200000068816	tg	sd	5	854	85	260.967	248.687	854
900200000068816	tg	sd	6	469	121	146.086	133.806	115
900200000069500	wt	sd	1	561	173	173.538	161.258	29
900200000069500	wt	sd	2	346	94	109.383	97.104	346
900200000069500	wt	sd	3	393	193	123.408	111.128	200
900200000069500	wt	sd	4	250	50	80.7377	68.4583	250
900200000069500	wt	sd	5	554	81	171.449	159.17	554
900200000069500	wt	sd	6	240	172	77.7538	65.4744	19
900200000069502	tg	sd	1	257	23	82.8265	70.5471	257
900200000069502	tg	sd	2	227	133	73.8747	61.5953	21
900200000069502	tg	sd	3	279	34	89.3911	77.1117	279
900200000069502	tg	sd	4	347	148	109.682	97.4024	293
900200000069502	tg	sd	5	273	201	87.6008	75.3213	59
900200000069502	tg	sd	6	194	17	64.0278	51.7484	194
900200000069530	tg	sd	1	437	75	136.537	124.258	437
900200000069530	tg	sd	2	494	195	153.545	141.266	401
900200000069530	tg	sd	3	494	215	153.545	141.266	105
900200000069530	tg	sd	4	585	93	180.699	168.42	585
900200000069530	tg	sd	5	648	489	199.498	187.218	11
900200000069530	tg	sd	6	328	103	104.012	91.7329	328
900200000069654	wt	sd	1	363	60	114.456	102.177	363
900200000069654	wt	sd	2	300	193	95.6574	83.3779	36
900200000069654	wt	sd	3	268	59	86.1088	73.8294	268
900200000069654	wt	sd	4	323	72	102.52	90.241	323
900200000069654	wt	sd	5	312	244	99.2381	86.9586	12
900200000069654	wt	sd	6	227	47	73.8747	61.5953	227
900200000069722	wt	sd	1	345	269	109.085	96.8056	29
900200000069722	wt	sd	2	263	173	84.6168	72.3374	18
900200000069722	wt	sd	3	289	158	92.375	80.0956	55
900200000069722	wt	sd	4	185	150	61.3423	49.0628	15
900200000069722	wt	sd	5	117	83	41.0516	28.7722	21
900200000069722	wt	sd	6	150	87	50.8985	38.6191	29
900200000069912	tg	sd	1	350	250	110.577	98.2975	78
900200000069912	tg	sd	2	356	222	112.367	100.088	28
900200000069912	tg	sd	3	310	201	98.6413	86.3619	56
900200000069912	tg	sd	4	248	168	80.141	67.8615	29
900200000069912	tg	sd	5	223	151	72.6812	60.4017	28
900200000069912	tg	sd	6	255	161	82.2297	69.9503	56
900200000070142	tg	sd	1	425	107	132.956	120.677	35
900200000070142	tg	sd	2	421	69	131.763	119.483	421
900200000070142	tg	sd	3	354	135	111.771	99.4911	49
900200000070142	tg	sd	4	368	201	115.948	103.669	148
900200000070142	tg	sd	5	406	84	127.287	115.008	406
900200000070142	tg	sd	6	227	153	73.8747	61.5953	22
900200000072023	wt	sd	1	138	51	47.3178	35.0384	112
900200000072023	wt	sd	2	146	34	49.705	37.4255	146
900200000072023	wt	sd	3	207	51	67.9069	55.6275	207
900200000072023	wt	sd	4	165	30	55.3744	43.095	165
900200000072023	wt	sd	5	199	62	65.5197	53.2403	16
900200000072023	wt	sd	6	215	127	70.294	58.0146	38
900200000072146	wt	sd	1	460	262	143.4	131.121	146
900200000072146	wt	sd	2	488	283	151.755	139.476	21
900200000072146	wt	sd	3	592	327	182.788	170.508	116
900200000072146	wt	sd	4	297	207	94.7622	82.4828	28
900200000072146	wt	sd	5	305	211	97.1493	84.8699	48
900200000072146	wt	sd	6	470	275	146.384	134.105	172
900200000098379	wt	ns	1	229	117	74.4715	62.1921	65
900200000098379	wt	ns	2	127	46	44.0355	31.7561	110
900200000098379	wt	ns	3	166	70	55.6728	43.3934	53
900200000098379	wt	ns	4	118	61	41.35	29.0706	32
900200000098379	wt	ns	5	111	48	39.2612	26.9818	62
900200000098379	wt	ns	6	128	53	44.3339	32.0545	90
900200000098437	tg	ns	1	288	155	92.0766	79.7972	115
900200000098437	tg	ns	2	350	102	110.577	98.2975	31
900200000098437	tg	ns	3	351	100	110.875	98.5959	48
900200000098437	tg	ns	4	236	178	76.5603	64.2808	11
900200000098437	tg	ns	5	371	180	116.843	104.564	32
900200000098437	tg	ns	6	194	127	64.0278	51.7484	25
900200000098511	tg	ns	1	188	100	62.2374	49.958	38
900200000098511	tg	ns	2	221	67	72.0844	59.805	96
900200000098511	tg	ns	3	212	62	69.3988	57.1194	22
900200000098511	tg	ns	4	190	119	62.8342	50.5548	11
900200000098511	tg	ns	5	307	117	97.7461	85.4667	88
900200000098511	tg	ns	6	208	102	68.2053	55.9259	33
900200000098674	tg	ns	1	165	94	55.3744	43.095	39
900200000098674	tg	ns	2	143	65	48.8098	36.5304	73
900200000098674	tg	ns	3	204	91	67.0117	54.7323	31
900200000098674	tg	ns	4	158	89	53.2857	41.0063	26
900200000098674	tg	ns	5	173	100	57.7616	45.4821	53
900200000098674	tg	ns	6	168	83	56.2696	43.9902	42
900200000098707	wt	ns	1	185	85	61.3423	49.0628	100
900200000098707	wt	ns	2	73	24	27.9223	15.6429	73
900200000098707	wt	ns	3	317	115	100.73	88.4506	123
900200000098707	wt	ns	4	220	95	71.786	59.5066	78
900200000098707	wt	ns	5	217	84	70.8908	58.6114	65
900200000098707	wt	ns	6	192	84	63.431	51.1516	71
900200000098770	wt	ns	1	191	83	63.1326	50.8532	120
900200000098770	wt	ns	2	167	92	55.9712	43.6918	53
900200000098770	wt	ns	3	196	83	64.6246	52.3452	12
900200000098770	wt	ns	4	205	73	67.3101	55.0307	133
900200000098770	wt	ns	5	339	113	107.295	95.0152	79
900200000098770	wt	ns	6	164	103	55.076	42.7966	14
900200000098786	tg	ns	1	377	231	118.634	106.354	85
900200000098786	tg	ns	2	143	80	48.8098	36.5304	18
900200000098786	tg	ns	3	298	127	95.0606	82.7812	41
900200000098786	tg	ns	4	293	122	93.5686	81.2892	33
900200000098786	tg	ns	5	376	141	118.335	106.056	35
900200000098786	tg	ns	6	236	121	76.5603	64.2808	62
900200000099037	wt	sd	1	304	227	96.8509	84.5715	35
900200000099037	wt	sd	2	307	229	97.7461	85.4667	26
900200000099037	wt	sd	3	241	112	78.0522	65.7728	61
900200000099037	wt	sd	4	292	254	93.2702	80.9908	19
900200000099037	wt	sd	5	189	144	62.5358	50.2564	18
900200000099037	wt	sd	6	150	99	50.8985	38.6191	46
900200000099040	tg	ns	1	150	77	50.8985	38.6191	56
900200000099040	tg	ns	2	224	106	72.9796	60.7001	75
900200000099040	tg	ns	3	153	79	51.7937	39.5143	46
900200000099040	tg	ns	4	182	83	60.4471	48.1677	51
900200000099040	tg	ns	5	175	100	58.3583	46.0789	32
900200000099040	tg	ns	6	133	78	45.8259	33.5464	28
900200000099096	wt	ns	1	318	179	101.028	88.749	76
900200000099096	wt	ns	2	104	50	37.1725	24.8931	49
900200000099096	wt	ns	3	213	90	69.6972	57.4178	41
900200000099096	wt	ns	4	300	118	95.6574	83.3779	26
900200000099096	wt	ns	5	278	123	89.0927	76.8133	19
900200000099096	wt	ns	6	211	95	69.1005	56.821	42
900200000099229	tg	ns	1	215	11	70.294	58.0146	215
900200000099229	tg	ns	2	51	28	21.3577	9.07829	29
900200000099229	tg	ns	3	65	11	25.5352	13.2558	65
900200000099229	tg	ns	4	147	88	50.0034	37.7239	36
900200000099229	tg	ns	5	143	73	48.8098	36.5304	55
900200000099229	tg	ns	6	244	85	78.9474	66.668	106
900200000099473	tg	ns	1	316	166	100.432	88.1522	52
900200000099473	tg	ns	2	266	153	85.512	73.2326	52
900200000099473	tg	ns	3	286	152	91.4799	79.2004	36
900200000099473	tg	ns	4	340	197	107.593	95.3136	65
900200000099473	tg	ns	5	212	124	69.3988	57.1194	32
900200000099473	tg	ns	6	293	174	93.5686	81.2892	32
900200000099672	wt	ns	1	184	70	61.0439	48.7644	150
900200000099672	wt	ns	2	155	75	52.3905	40.1111	90
900200000099672	wt	ns	3	134	73	46.1243	33.8448	35
900200000099672	wt	ns	4	218	84	71.1892	58.9098	119
900200000099672	wt	ns	5	209	133	68.5037	56.2243	28
900200000099672	wt	ns	6	189	72	62.5358	50.2564	62
900200000099765	tg	ns	1	452	292	141.013	128.734	98
900200000099765	tg	ns	2	208	97	68.2053	55.9259	69
900200000099765	tg	ns	3	219	111	71.4876	59.2082	43
900200000099765	tg	ns	4	271	120	87.004	74.7246	35
900200000099765	tg	ns	5	321	92	101.924	89.6442	321
900200000099765	tg	ns	6	178	107	59.2535	46.9741	36
900200000099777	tg	ns	1	187	115	61.939	49.6596	66
900200000099777	tg	ns	2	159	105	53.5841	41.3046	32
900200000099777	tg	ns	3	136	74	46.721	34.4416	59
900200000099777	tg	ns	4	145	91	49.4066	37.1272	39
900200000099777	tg	ns	5	309	101	98.3429	86.0635	277
900200000099777	tg	ns	6	166	105	55.6728	43.3934	29
900200000099888	wt	ns	1	197	97	64.923	52.6435	53
900200000099888	wt	ns	2	131	46	45.2291	32.9497	129
900200000099888	wt	ns	3	208	78	68.2053	55.9259	41
900200000099888	wt	ns	4	166	76	55.6728	43.3934	36
900200000099888	wt	ns	5	158	55	53.2857	41.0063	90
900200000099888	wt	ns	6	150	78	50.8985	38.6191	35
900200000099976	wt	ns	1	169	97	56.568	44.2886	26
900200000099976	wt	ns	2	215	49	70.294	58.0146	215
900200000099976	wt	ns	3	232	125	75.3667	63.0873	31
900200000099976	wt	ns	4	178	111	59.2535	46.9741	26
900200000099976	wt	ns	5	247	105	79.8426	67.5632	39
900200000099976	wt	ns	6	354	111	111.771	99.4911	326
900200000100302	wt	sd	1	337	235	106.698	94.4184	71
900200000100302	wt	sd	2	353	249	111.472	99.1927	31
900200000100302	wt	sd	3	373	262	117.44	105.161	65
900200000100302	wt	sd	4	245	186	79.2458	66.9664	21
900200000100302	wt	sd	5	295	211	94.1654	81.886	25
900200000100302	wt	sd	6	319	228	101.327	89.0474	52
900200000100375	tg	ns	1	259	154	83.4233	71.1439	58
900200000100375	tg	ns	2	277	46	88.7943	76.5149	277
900200000100375	tg	ns	3	377	105	118.634	106.354	377
900200000100375	tg	ns	4	263	161	84.6168	72.3374	31
900200000100375	tg	ns	5	272	148	87.3024	75.023	52
900200000100375	tg	ns	6	317	68	100.73	88.4506	317
900200000100541	tg	ns	1	262	134	84.3185	72.039	88
900200000100541	tg	ns	2	296	105	94.4638	82.1844	58
900200000100541	tg	ns	3	270	80	86.7056	74.4262	75
900200000100541	tg	ns	4	232	137	75.3667	63.0873	35
900200000100541	tg	ns	5	318	122	101.028	88.749	82
900200000100541	tg	ns	6	198	115	65.2214	52.9419	29
900200000100599	wt	ns	1	211	141	69.1005	56.821	35
900200000100599	wt	ns	2	104	51	37.1725	24.8931	53
900200000100599	wt	ns	3	194	103	64.0278	51.7484	22
900200000100599	wt	ns	4	324	116	102.819	90.5393	109
900200000100599	wt	ns	5	244	119	78.9474	66.668	42
900200000100599	wt	ns	6	134	78	46.1243	33.8448	26
900200000100725	wt	sd	1	171	116	57.1648	44.8853	24
900200000100725	wt	sd	2	166	120	55.6728	43.3934	32
900200000100725	wt	sd	3	237	184	76.8586	64.5792	43
900200000100725	wt	sd	4	126	92	43.7371	31.4577	28
900200000100725	wt	sd	5	114	86	40.1564	27.877	28
900200000100725	wt	sd	6	147	103	50.0034	37.7239	19
900200000101172	wt	ns	1	176	119	58.6567	46.3773	38
900200000101172	wt	ns	2	268	80	86.1088	73.8294	96
900200000101172	wt	ns	3	164	105	55.076	42.7966	12
900200000101172	wt	ns	4	209	102	68.5037	56.2243	39
900200000101172	wt	ns	5	160	90	53.8825	41.603	31
900200000101172	wt	ns	6	171	97	57.1648	44.8853	26
900200000101231	wt	ns	1	234	98	75.9635	63.6841	93
900200000101231	wt	ns	2	167	25	55.9712	43.6918	167
900200000101231	wt	ns	3	129	24	44.6323	32.3529	129
900200000101231	wt	ns	4	174	106	58.0599	45.7805	21
900200000101231	wt	ns	5	166	87	55.6728	43.3934	25
900200000101231	wt	ns	6	160	17	53.8825	41.603	160
900200000101314	wt	sd	1	300	84	95.6574	83.3779	300
900200000101314	wt	sd	2	211	95	69.1005	56.821	143
900200000101314	wt	sd	3	263	104	84.6168	72.3374	197
900200000101314	wt	sd	4	309	60	98.3429	86.0635	9
900200000101314	wt	sd	5	445	303	138.924	126.645	21
900200000101314	wt	sd	6	253	87	81.6329	69.3535	216
900200000101540	wt	ns	1	187	89	61.939	49.6596	66
900200000101540	wt	ns	2	220	101	71.786	59.5066	83
900200000101540	wt	ns	3	197	115	64.923	52.6435	69
900200000101540	wt	ns	4	145	73	49.4066	37.1272	51
900200000101540	wt	ns	5	279	107	89.3911	77.1117	185
900200000101540	wt	ns	6	149	105	50.6001	38.3207	16
900200000101678	tg	ns	1	219	116	71.4876	59.2082	26
900200000101678	tg	ns	2	114	70	40.1564	27.877	33
900200000101678	tg	ns	3	362	83	114.158	101.878	362
900200000101678	tg	ns	4	135	87	46.4226	34.1432	19
900200000101678	tg	ns	5	141	83	48.213	35.9336	36
900200000101678	tg	ns	6	275	48	88.1976	75.9181	275
900200000101848	wt	ns	1	152	104	51.4953	39.2159	19
900200000101848	wt	ns	2	185	77	61.3423	49.0628	108
900200000101848	wt	ns	3	170	105	56.8664	44.587	19
900200000101848	wt	ns	4	201	125	66.1165	53.8371	68
900200000101848	wt	ns	5	193	105	63.7294	51.45	76
900200000101848	wt	ns	6	113	78	39.858	27.5786	22
900200000102009	tg	ns	1	168	103	56.2696	43.9902	45
900200000102009	tg	ns	2	103	51	36.8741	24.5947	52
900200000102009	tg	ns	3	146	77	49.705	37.4255	28
900200000102009	tg	ns	4	245	67	79.2458	66.9664	245
900200000102009	tg	ns	5	161	57	54.1808	41.9014	26
900200000102009	tg	ns	6	115	77	40.4548	28.1754	22
900200000102012	tg	ns	1	262	156	84.3185	72.039	28
900200000102012	tg	ns	2	186	105	61.6406	49.3612	32
900200000102012	tg	ns	3	315	103	100.133	87.8538	26
900200000102012	tg	ns	4	197	98	64.923	52.6435	18
900200000102012	tg	ns	5	156	73	52.6889	40.4095	61
900200000102012	tg	ns	6	384	88	120.722	108.443	384
900200000102421	wt	ns	1	233	127	75.6651	63.3857	73
900200000102421	wt	ns	2	208	128	68.2053	55.9259	33
900200000102421	wt	ns	3	207	137	67.9069	55.6275	24
900200000102421	wt	ns	4	199	117	65.5197	53.2403	43
900200000102421	wt	ns	5	309	183	98.3429	86.0635	42
900200000102421	wt	ns	6	183	119	60.7455	48.4661	29
900200000103158	wt	ns	1	279	118	89.3911	77.1117	163
900200000103158	wt	ns	2	161	90	54.1808	41.9014	33
900200000103158	wt	ns	3	143	78	48.8098	36.5304	32
900200000103158	wt	ns	4	181	78	60.1487	47.8693	51
900200000103158	wt	ns	5	211	106	69.1005	56.821	46
900200000103158	wt	ns	6	75	27	28.5191	16.2397	56
972273000497713	tg	sd	1	196	136	64.6246	52.3452	42
972273000497713	tg	sd	2	345	67	109.085	96.8056	345
972273000497713	tg	sd	3	342	186	108.19	95.9104	19
972273000497713	tg	sd	4	395	84	124.005	111.725	395
972273000497713	tg	sd	5	541	78	167.57	155.29	541
972273000497713	tg	sd	6	247	202	79.8426	67.5632	18
972273000499102	tg	sd	1	391	70	122.811	110.532	391
972273000499102	tg	sd	2	669	250	205.764	193.485	139
972273000499102	tg	sd	3	657	164	202.183	189.904	71
972273000499102	tg	sd	4	721	246	221.28	209.001	678
972273000499102	tg	sd	5	421	257	131.763	119.483	66
972273000499102	tg	sd	6	335	116	106.101	93.8217	195
972273000499233	wt	sd	1	212	111	69.3988	57.1194	18
972273000499233	wt	sd	2	162	41	54.4792	42.1998	162
972273000499233	wt	sd	3	361	252	113.859	101.58	59
972273000499233	wt	sd	4	142	44	48.5114	36.232	142
972273000499233	wt	sd	5	286	65	91.4799	79.2004	286
972273000499233	wt	sd	6	217	173	70.8908	58.6114	15
972273000499664	tg	sd	1	41	6	18.3738	6.09437	41
972273000499664	tg	sd	2	28	28	14.4947	2.21527	9
972273000499664	tg	sd	3	44	44	19.269	6.98955	9
972273000499664	tg	sd	4	22	22	12.7043	0.424919	9
972273000499664	tg	sd	5	36	36	16.8818	4.60241	9
972273000499664	tg	sd	6	307	307	97.7461	85.4667	9
972273000499790	wt	sd	1	310	164	98.6413	86.3619	105
972273000499790	wt	sd	2	234	42	75.9635	63.6841	234
972273000499790	wt	sd	3	280	62	89.6895	77.4101	280
972273000499790	wt	sd	4	250	54	80.7377	68.4583	250
972273000499790	wt	sd	5	278	55	89.0927	76.8133	278
972273000499790	wt	sd	6	164	40	55.076	42.7966	33
972273000500179	tg	sd	1	344	69	108.787	96.5072	344
972273000500179	tg	sd	2	580	338	179.207	166.928	26
972273000500179	tg	sd	3	416	57	130.271	117.991	416
972273000500179	tg	sd	4	380	111	119.529	107.249	242
972273000500179	tg	sd	5	415	272	129.972	117.693	110
972273000500179	tg	sd	6	435	45	135.94	123.661	435
972273000500193	wt	sd	1	324	67	102.819	90.5393	324
972273000500193	wt	sd	2	210	103	68.8021	56.5226	32
972273000500193	wt	sd	3	214	35	69.9956	57.7162	214
972273000500193	wt	sd	4	238	48	77.157	64.8776	238
972273000500193	wt	sd	5	215	123	70.294	58.0146	48
972273000500193	wt	sd	6	262	32	84.3185	72.039	262
972273000500334	wt	sd	1	302	102	96.2541	83.9747	213
972273000500334	wt	sd	2	188	39	62.2374	49.958	188
972273000500334	wt	sd	3	324	72	102.819	90.5393	324
972273000500334	wt	sd	4	321	77	101.924	89.6442	321
972273000500334	wt	sd	5	474	223	147.578	135.298	14
972273000500334	wt	sd	6	454	204	141.61	129.33	289
972273000500830	wt	sd	1	247	74	79.8426	67.5632	15
972273000500830	wt	sd	2	241	171	78.0522	65.7728	58
972273000500830	wt	sd	3	286	69	91.4799	79.2004	286
972273000500830	wt	sd	4	297	96	94.7622	82.4828	35
972273000500830	wt	sd	5	467	200	145.489	133.209	351
972273000500830	wt	sd	6	193	21	63.7294	51.45	193
972273000500882	tg	sd	1	174	90	58.0599	45.7805	66
972273000500882	tg	sd	2	262	70	84.3185	72.039	262
972273000500882	tg	sd	3	301	189	95.9557	83.6763	21
972273000500882	tg	sd	4	196	64	64.6246	52.3452	193
972273000500882	tg	sd	5	230	50	74.7699	62.4905	230
972273000500882	tg	sd	6	216	155	70.5924	58.313	9
