# Supplementary material for: PsyCoP – A Platform for Systematic Semi-Automated Behavioral and Cognitive Profiling Reveals Gene and Environment Dependent Impairments of Tcf4 Transgenic Mice Subjected to Social Defeat
Source: Front Behav Neurosci. 2021 Jan 14;14:618180. doi: 10.3389/fnbeh.2020.618180 (PMC7841301; doi:10.3389/fnbeh.2020.618180)
Supplement: Supplementary file 7 [file Table_3.XLSX]

## Sheet: MANOVA Type II Wilk's
Energy test of multivariate normality
data: x, sample size 53, dimension 19, replicates 1000
E-statistic = 2.2832, p-value = 0.0995
MANOVA Type II SS Wilk's Lambda Testing
term	Df	lambda	approx F	num Df	den Df	Pr(>F)	annotation
Genotype	1	0.39319	2.518	19	31	0.01084	*
Environmental	1	0.175251	7.8263	19	31	3.318e-07	***
Genotype:Environmental	1	0.53672	1.4083	19	31	0.1935	n.s.

## Sheet: Univ. ANOVA Type II Wilk's
variable	term	Dfn	Dfd	F	p	annotation	p_adj	annot
Meanspeed	Genotype	1	49	0.975124	0.328257	n.s.	0.566989	n.s.
Meanspeed	Environmental	1	49	12.7753	0.000800763	***	0.0043221	**
Meanspeed	Genotype:Environmental	1	49	6.33652	0.0151482	*	0.0479693	*
Rotations	Genotype	1	49	1.03153	0.314789	n.s.	0.566276	n.s.
Rotations	Environmental	1	49	19.3198	5.92684e-05	***	0.00067566	***
Rotations	Genotype:Environmental	1	49	0.0881641	0.767779	n.s.	0.90712	n.s.
Center	Genotype	1	49	0.00176356	0.966674	n.s.	0.966674	n.s.
Center	Environmental	1	49	12.5034	0.000898697	***	0.0043221	**
Center	Genotype:Environmental	1	49	0.0218191	0.883175	n.s.	0.930136	n.s.
Context	Genotype	1	49	12.9857	0.000732694	***	0.0043221	**
Context	Environmental	1	49	38.2563	1.21237e-07	***	6.91051e-06	***
Context	Genotype:Environmental	1	49	0.0700752	0.792338	n.s.	0.90712	n.s.
Cue	Genotype	1	49	24.1323	1.04382e-05	***	0.000283071	***
Cue	Environmental	1	49	22.3062	1.98646e-05	***	0.000283071	***
Cue	Genotype:Environmental	1	49	1.50087	0.226394	n.s.	0.444981	n.s.
FreezeBase	Genotype	1	49	0.606189	0.43997	n.s.	0.696619	n.s.
FreezeBase	Environmental	1	49	3.48268	0.0680052	p<0.1	0.184585	n.s.
FreezeBase	Genotype:Environmental	1	49	1.95023	0.168856	n.s.	0.370185	n.s.
Timeimmobile	Genotype	1	49	0.30847	0.581148	n.s.	0.807871	n.s.
Timeimmobile	Environmental	1	49	2.25457	0.139637	n.s.	0.321929	n.s.
Timeimmobile	Genotype:Environmental	1	49	0.929237	0.339795	n.s.	0.569656	n.s.
Baseline	Genotype	1	49	8.37359	0.00566783	**	0.0230762	*
Baseline	Environmental	1	49	0.0167677	0.8975	n.s.	0.930136	n.s.
Baseline	Genotype:Environmental	1	49	0.327829	0.569558	n.s.	0.807871	n.s.
inhibition70	Genotype	1	49	11.5675	0.00134378	**	0.00589196	**
inhibition70	Environmental	1	49	1.51341	0.224493	n.s.	0.444981	n.s.
inhibition70	Genotype:Environmental	1	49	0.00584041	0.939394	n.s.	0.956169	n.s.
inhibition75	Genotype	1	49	13.9256	0.000494932	***	0.00403016	**
inhibition75	Environmental	1	49	3.11264	0.0839199	p<0.1	0.217429	n.s.
inhibition75	Genotype:Environmental	1	49	0.655932	0.421916	n.s.	0.68712	n.s.
inhibition80	Genotype	1	49	14.9762	0.000321957	***	0.0030586	**
inhibition80	Environmental	1	49	0.204692	0.652957	n.s.	0.865547	n.s.
inhibition80	Genotype:Environmental	1	49	0.0677587	0.795719	n.s.	0.90712	n.s.
SucPref	Genotype	1	49	0.285907	0.595273	n.s.	0.807871	n.s.
SucPref	Environmental	1	49	12.6258	0.000853133	***	0.0043221	**
SucPref	Genotype:Environmental	1	49	0.0879148	0.768098	n.s.	0.90712	n.s.
PlacePref	Genotype	1	49	1.56482	0.216901	n.s.	0.430148	n.s.
PlacePref	Environmental	1	49	2.46715	0.122684	n.s.	0.304043	n.s.
PlacePref	Genotype:Environmental	1	49	0.934017	0.338567	n.s.	0.569656	n.s.
ReversalLearn	Genotype	1	49	4.26774	0.0441511	*	0.132453	n.s.
ReversalLearn	Environmental	1	49	11.0099	0.00171437	***	0.00651459	**
ReversalLearn	Genotype:Environmental	1	49	2.06884	0.156692	n.s.	0.357259	n.s.
Activity	Genotype	1	49	0.131345	0.7186	n.s.	0.90712	n.s.
Activity	Environmental	1	49	12.4743	0.000909916	***	0.0043221	**
Activity	Genotype:Environmental	1	49	0.0314818	0.859901	n.s.	0.930136	n.s.
Nocturnal	Genotype	1	49	0.0719101	0.789701	n.s.	0.90712	n.s.
Nocturnal	Environmental	1	49	0.490267	0.487119	n.s.	0.732632	n.s.
Nocturnal	Genotype:Environmental	1	49	0.0278602	0.868125	n.s.	0.930136	n.s.
SerialLearn	Genotype	1	49	7.17917	0.0100144	*	0.0335778	*
SerialLearn	Environmental	1	49	29.816	1.56824e-06	***	4.46947e-05	***
SerialLearn	Genotype:Environmental	1	49	3.50862	0.0670218	p<0.1	0.184585	n.s.
Choices	Genotype	1	49	1.58482	0.214033	n.s.	0.444981	n.s.
Choices	Environmental	1	49	23.0153	1.54393e-05	***	0.000283071	***
Choices	Genotype:Environmental	1	49	0.292542	0.591046	n.s.	0.807871	n.s.
Alternations	Genotype	1	49	0.156539	0.694081	n.s.	0.89915	n.s.
Alternations	Environmental	1	49	0.0241673	0.877099	n.s.	0.930136	n.s.
Alternations	Genotype:Environmental	1	49	0.487328	0.488422	n.s.	0.732632	n.s.

## Sheet: One-Way ANOVA of Sig. Interact.
simple-effects ANOVA Type II
variable	genotype.level	terms	SS	Df	F.value	p.value	annotation
Meanspeed	wt	Environmental	0.0001536	1	1.3411	0.2563	n.s.
Meanspeed	wt	Residuals	0.0033214	29	NA	NA	NA
Meanspeed	tg	Environmental	0.0042428	1	20.435	8.987e-05	***
Meanspeed	tg	Residuals	0.0062287	30	NA	NA	NA

## Sheet: Circ.Act. Rep.M. 2-Way ANOVA
Energy test of multivariate normality
data: x, sample size 63, dimension 1, replicates 1000
E-statistic = 0.39043, p-value = 0.433
ANOVA Type II SS
Effect	DFn	DFd	SSn	SSd	F	p	p<.05
G	1	60	29.1685	9539.36	0.183462	0.669949	n.s.
E	1	60	159.514	9539.36	1.0033	0.320536	n.s.
ZT	23	1380	44189.7	31176.9	85.0431	6.78773e-245	***
G:E	1	60	5.99481	9539.36	0.0377057	0.846691	n.s.
G:ZT	23	1380	490.378	31176.9	0.943733	0.538398	n.s.
E:ZT	23	1380	4703.31	31176.9	9.05152	2.78533e-29	***
G:E:ZT	23	1380	469.436	31176.9	0.903429	0.594491	n.s.
Maulchy's Sphericity Test
Effect	W	p	p<.05
ZT	1.94267e-07	9.80143e-53	*
G:ZT	1.94267e-07	9.80143e-53	*
E:ZT	1.94267e-07	9.80143e-53	*
G:E:ZT	1.94267e-07	9.80143e-53	*
Huynh-Feldt Corrected p-values
Effect	epsilon	p[HF]	p[HF]<.05
ZT	0.52099	5.52282e-129	***
G:ZT	0.52099	0.5021	n.s.
E:ZT	0.52099	2.52042e-16	***
G:E:ZT	0.52099	0.543014	n.s.

## Sheet: Ser.Rev. Rep.M. 2-way ANOVA
Energy test of normality
sample size 61, dimension 1, replicates 1000
E-statistic = 0.97559, p-value = 0.052
ANOVA Type II SS
Effect	DFn	DFd	SSn	SSd	F	p	annotation
G	1	58	193490	1.63609e+06	6.85927	0.0112339	*
E	1	58	1.09175e+06	1.63609e+06	38.7027	5.86999e-08	***
Phase	5	290	29731.7	5.05113e+06	0.341396	0.887542	n.s.
G:E	1	58	99487.2	1.63609e+06	3.52685	0.0654129	p<0.1
G:Phase	5	290	13377.9	5.05113e+06	0.153612	0.978846	n.s.
E:Phase	5	290	74982.2	5.05113e+06	0.860988	0.507725	n.s.
G:E:Phase	5	290	23009.4	5.05113e+06	0.264207	0.932355	n.s.
Maulchy's Sphericity Test
Effect	W	p	annotation
Phase	0.21223	1.49568e-12	***
G:Phase	0.21223	1.49568e-12	***
E:Phase	0.21223	1.49568e-12	***
G:E:Phase	0.21223	1.49568e-12	***
Huynh-Feldt Corrected p-values
Effect	epsilon	p[HF]	annotation
Phase	0.595273	0.793848	n.s.
G:Phase	0.595273	0.926135	n.s.
E:Phase	0.595273	0.46183	n.s.
G:E:Phase	0.595273	0.849632	n.s.
